# Supplementary material for: 1-Benzoyl-2-thio­biuret
Source: Acta Crystallogr Sect E Struct Rep Online. 2012 Jan 14;68(Pt 2):o395. doi: 10.1107/S1600536812000621 (PMC3275072; doi:10.1107/S1600536812000621)
Supplement: Supplementary file 1 [file e-68-0o395-sup1.cif]

##############################################################################
#                                                                            #
# This CIF contains the data in a paper accepted for publication in          #
# Acta Crystallographica Section E. It conforms to the requirements of       #
# Notes for Authors for Acta Crystallographica Section E, and has been       #
# peer reviewed under the auspices of the IUCr Commission on Journals.       #
#                                                                            #
# Full details of the Crystallographic Information File format               #
# are given in the paper "The Crystallographic Information File (CIF):       #
# a New Standard Archive File for Crystallography" by S. R. Hall, F. H.      #
# Allen and I. D. Brown [Acta Cryst. (1991), A47, 655-685].                  #
#                                                                            #
# The current version of the core CIF dictionary is obtainable from          #
# ftp://ftp.iucr.org/pub/cif_core.dic.                                       #
#                                                                            #
# Software is freely available for graphical display of the structure(s)     #
# in this CIF. For information consult the CIF software page                 #
# http://www.iucr.org/resources/cif/software.                                #
#                                                                            #
# This file may be used for bona fide research purposes within the           #
# scientific community so long as proper attribution is given to the journal # 
# article from which it was obtained.                                        #
#                                                                            #
##############################################################################
data_global
_audit_creation_method     'WinGX routine CIF_UPDATE'
_audit_conform_dict_name     cif_core.dic
_audit_conform_dict_version     2.4
_journal_data_validation_number     ?
_journal_date_recd_electronic     2011-12-31
_journal_date_accepted     2012-01-06
_journal_name_full     'Acta Crystallographica, Section E'
_journal_year     2012
_journal_volume     68
_journal_issue      2
_journal_page_first     o395
_journal_page_last     o395
_journal_paper_category     QO
_journal_paper_doi     10.1107/S1600536812000621
_journal_coeditor_code     IS5045
_publ_contact_author_name     'Sung Kwon Kang'
_publ_contact_author_address
;
Department of Chemistry
Chungnam National University
Daejeon 305-764
Korea
;
_publ_contact_author_email     skkang@cnu.ac.kr
_publ_contact_author_fax      8E307(4)
_publ_contact_author_phone      8E307(4)
_publ_section_title
;
1-Benzoyl-2-thiobiuret
;
loop_
    _publ_author_name
    _publ_author_address
    'Kang, Sung Kwon'
;
Department of Chemistry,
Chungnam National University,
Daejeon 305-764,
Republic of Korea
;
    'Cho, Nam Sook'
;
Department of Chemistry,
Chungnam National University,
Daejeon 305-764,
Republic of Korea
;
    'Jeon, Min Kyeong'
;
Department of Chemistry,
Chungnam National University,
Daejeon 305-764,
Republic of Korea
;
data_I
_audit_creation_method     'WinGX routine CIF_UPDATE'
_chemical_name_systematic
;
N-(carbamoylcarbamothioyl)benzamide
;
_chemical_formula_moiety     'C9 H9 N3 O2 S'
_chemical_formula_sum     'C9 H9 N3 O2 S'
_chemical_formula_iupac     'C9 H9 N3 O2 S'
_chemical_formula_weight     223.25
_symmetry_cell_setting     monoclinic
_symmetry_space_group_name_H-M     'C 2/c'
_symmetry_space_group_name_Hall     '-C 2yc'
loop_
    _symmetry_equiv_pos_as_xyz
    'x, y, z'
    '-x, y, -z+1/2'
    'x+1/2, y+1/2, z'
    '-x+1/2, y+1/2, -z+1/2'
    '-x, -y, -z'
    'x, -y, z-1/2'
    '-x+1/2, -y+1/2, -z'
    'x+1/2, -y+1/2, z-1/2'
_cell_length_a     10.4583(3)
_cell_length_b     12.8103(4)
_cell_length_c     16.1830(5)
_cell_angle_alpha     90
_cell_angle_beta     106.6930(10)
_cell_angle_gamma     90
_cell_volume     2076.73(11)
_cell_formula_units_Z     8
_cell_measurement_reflns_used     2609
_cell_measurement_theta_min     3.15
_cell_measurement_theta_max     28.51
_cell_measurement_temperature     296(2)
_exptl_crystal_description     block
_exptl_crystal_colour     yellow
_exptl_crystal_size_max     0.29
_exptl_crystal_size_mid     0.24
_exptl_crystal_size_min     0.21
_exptl_crystal_density_diffrn     1.428
_exptl_crystal_density_method     'not measured'
_exptl_crystal_F_000     928
_exptl_absorpt_coefficient_mu     0.295
_exptl_absorpt_correction_type     multi-scan
_exptl_absorpt_process_details     '(SADABS; Bruker, 2002)'
_exptl_absorpt_correction_T_min     0.911
_exptl_absorpt_correction_T_max     0.934
_exptl_special_details
;
;
_diffrn_ambient_temperature     296(2)
_diffrn_radiation_type     MoK\a
_diffrn_radiation_wavelength     0.71073
_diffrn_radiation_monochromator     graphite
_diffrn_measurement_device_type     'Bruker SMART CCD area-detector'
_diffrn_measurement_method     '\f and \w scans'
_diffrn_reflns_number     7908
_diffrn_reflns_av_R_equivalents     0.0368
_diffrn_reflns_theta_min     2.62
_diffrn_reflns_theta_max     25.49
_diffrn_reflns_theta_full     25.49
_diffrn_measured_fraction_theta_max     0.966
_diffrn_measured_fraction_theta_full     0.966
_diffrn_reflns_limit_h_min     -12
_diffrn_reflns_limit_h_max     8
_diffrn_reflns_limit_k_min     -13
_diffrn_reflns_limit_k_max     15
_diffrn_reflns_limit_l_min     -19
_diffrn_reflns_limit_l_max     10
_refine_special_details
;
Refinement of <i>F</i>^2^ against ALL reflections. The weighted <i>R</i>-factor
<i>wR</i> and goodness of fit <i>S</i> are based on <i>F</i>^2^, conventional
<i>R</i>-factors <i>R</i> are based on <i>F</i>, with <i>F</i> set to zero for
negative <i>F</i>^2^. The threshold expression of <i>F</i>^2^ >
\s(<i>F</i>^2^) is used only for calculating <i>R</i>-factors(gt) <i>etc</i>.
and is not relevant to the choice of reflections for refinement.
<i>R</i>-factors based on <i>F</i>^2^ are statistically about twice as large
as those based on <i>F</i>, and <i>R</i>- factors based on ALL data will be
even larger.
;
_reflns_number_total     1866
_reflns_number_gt     1369
_reflns_threshold_expression     I>2sigma(I)
_refine_ls_structure_factor_coef     Fsqd
_refine_ls_matrix_type     full
_refine_ls_R_factor_all     0.0539
_refine_ls_R_factor_gt     0.0393
_refine_ls_wR_factor_ref     0.1136
_refine_ls_goodness_of_fit_ref     1.093
_refine_ls_restrained_S_all     1.093
_refine_ls_number_reflns     1866
_refine_ls_number_parameters     152
_refine_ls_number_restraints     0
_refine_ls_hydrogen_treatment     mixed
_refine_ls_weighting_scheme     calc
_refine_ls_weighting_details
         'calc w=1/[\s^2^(Fo^2^)+(0.0586P)^2^+0.3051P] where P=(Fo^2^+2Fc^2^)/3'
_atom_sites_solution_hydrogens     geom
_atom_sites_solution_primary     direct
_atom_sites_solution_secondary     difmap
_refine_ls_shift/su_max     0
_refine_ls_shift/su_mean     0
_refine_diff_density_max     0.392
_refine_diff_density_min     -0.477
_refine_ls_extinction_method     none
loop_
    _atom_type_symbol
    _atom_type_description
    _atom_type_scat_dispersion_real
    _atom_type_scat_dispersion_imag
    _atom_type_scat_source
    C C 0.0033 0.0016 'International Tables Vol C Tables 4.2.6.8 and 6.1.1.4'
    H H 0 0 'International Tables Vol C Tables 4.2.6.8 and 6.1.1.4'
    N N 0.0061 0.0033 'International Tables Vol C Tables 4.2.6.8 and 6.1.1.4'
    O O 0.0106 0.006 'International Tables Vol C Tables 4.2.6.8 and 6.1.1.4'
    S S 0.1246 0.1234 'International Tables Vol C Tables 4.2.6.8 and 6.1.1.4'
_computing_data_collection     'SMART (Bruker, 2002)'
_computing_cell_refinement     'SAINT (Bruker, 2002)'
_computing_data_reduction     'SAINT (Bruker, 2002)'
_computing_structure_solution     'SHELXS97 (Sheldrick, 2008)'
_computing_structure_refinement     'SHELXL97 (Sheldrick, 2008)'
_computing_molecular_graphics     'ORTEP-3 (Farrugia, 1997)'
_computing_publication_material     'WinGX (Farrugia, 1999)'
loop_
    _atom_site_type_symbol
    _atom_site_label
    _atom_site_fract_x
    _atom_site_fract_y
    _atom_site_fract_z
    _atom_site_U_iso_or_equiv
    _atom_site_adp_type
    _atom_site_calc_flag
    _atom_site_refinement_flags
    _atom_site_occupancy
    _atom_site_disorder_assembly
    _atom_site_disorder_group
    C C1 0.61686(19) 0.18189(16) 0.04253(11) 0.0448(5) Uani d . 1 . .
    C C2 0.5827(2) 0.28638(18) 0.03339(13) 0.0552(6) Uani d . 1 . .
    H H2 0.5944 0.3279 0.0822 0.066 Uiso calc R 1 . .
    C C3 0.5314(2) 0.3297(2) -0.04751(14) 0.0660(7) Uani d . 1 . .
    H H3 0.5089 0.4001 -0.053 0.079 Uiso calc R 1 . .
    C C4 0.5136(2) 0.2690(2) -0.11972(13) 0.0667(7) Uani d . 1 . .
    H H4 0.4788 0.2983 -0.1742 0.08 Uiso calc R 1 . .
    C C5 0.5469(2) 0.1655(2) -0.11173(13) 0.0674(7) Uani d . 1 . .
    H H5 0.5345 0.1247 -0.1609 0.081 Uiso calc R 1 . .
    C C6 0.5988(2) 0.12116(19) -0.03144(12) 0.0587(6) Uani d . 1 . .
    H H6 0.6217 0.0508 -0.0266 0.07 Uiso calc R 1 . .
    C C7 0.6705(2) 0.14132(16) 0.13236(11) 0.0470(5) Uani d . 1 . .
    O O8 0.67319(17) 0.19421(11) 0.19501(8) 0.0635(5) Uani d . 1 . .
    N N9 0.71681(18) 0.03965(14) 0.13835(10) 0.0505(5) Uani d . 1 . .
    H H9 0.718(2) 0.0044(17) 0.0909(16) 0.069(7) Uiso d . 1 . .
    C C10 0.7608(2) -0.02204(16) 0.21000(12) 0.0483(5) Uani d . 1 . .
    S S11 0.77062(8) 0.00861(5) 0.31016(3) 0.0797(3) Uani d . 1 . .
    N N12 0.79787(18) -0.12067(14) 0.19313(10) 0.0521(5) Uani d . 1 . .
    H H12 0.8182(19) -0.1644(17) 0.2370(13) 0.048(6) Uiso d . 1 . .
    C C13 0.7888(2) -0.16766(17) 0.11369(12) 0.0487(5) Uani d . 1 . .
    O O14 0.75791(17) -0.11737(11) 0.04566(8) 0.0623(5) Uani d . 1 . .
    N N15 0.8183(2) -0.26820(15) 0.11896(13) 0.0567(5) Uani d . 1 . .
    H H15A 0.821(2) -0.307(2) 0.1667(17) 0.079(8) Uiso d . 1 . .
    H H15B 0.799(2) -0.3006(19) 0.0700(16) 0.073(7) Uiso d . 1 . .
loop_
    _atom_site_aniso_label
    _atom_site_aniso_U_11
    _atom_site_aniso_U_22
    _atom_site_aniso_U_33
    _atom_site_aniso_U_12
    _atom_site_aniso_U_13
    _atom_site_aniso_U_23
    C1 0.0499(12) 0.0499(13) 0.0359(9) -0.0032(9) 0.0143(8) -0.0002(8)
    C2 0.0676(14) 0.0537(14) 0.0420(10) 0.0019(11) 0.0121(10) 0.0022(9)
    C3 0.0755(16) 0.0629(16) 0.0553(13) 0.0088(12) 0.0120(11) 0.0133(11)
    C4 0.0681(15) 0.089(2) 0.0405(11) 0.0116(14) 0.0108(10) 0.0141(11)
    C5 0.0719(15) 0.091(2) 0.0353(10) 0.0112(14) 0.0090(10) -0.0051(11)
    C6 0.0728(14) 0.0609(14) 0.0390(10) 0.0069(11) 0.0106(10) -0.0048(9)
    C7 0.0595(12) 0.0436(12) 0.0370(10) -0.0049(9) 0.0123(9) -0.0008(8)
    O8 0.1056(13) 0.0474(9) 0.0352(7) 0.0069(8) 0.0168(7) -0.0053(6)
    N9 0.0797(13) 0.0404(11) 0.0314(8) -0.0001(9) 0.0160(8) -0.0016(7)
    C10 0.0670(13) 0.0382(12) 0.0379(10) -0.0111(9) 0.0122(9) -0.0014(8)
    S11 0.1564(8) 0.0453(4) 0.0330(3) 0.0008(4) 0.0199(3) -0.0030(2)
    N12 0.0813(13) 0.0401(10) 0.0338(8) -0.0013(9) 0.0148(8) 0.0025(7)
    C13 0.0654(13) 0.0445(13) 0.0395(10) 0.0004(10) 0.0206(9) -0.0001(8)
    O14 0.1069(13) 0.0474(9) 0.0381(7) 0.0104(8) 0.0296(7) 0.0046(6)
    N15 0.0886(14) 0.0447(12) 0.0414(10) 0.0072(10) 0.0262(9) 0.0034(8)
_geom_special_details
;
All e.s.d.'s (except the e.s.d. in the dihedral angle between two l.s. planes)
are estimated using the full covariance matrix. The cell e.s.d.'s are taken
into account individually in the estimation of e.s.d.'s in distances, angles
and torsion angles; correlations between e.s.d.'s in cell parameters are only
used when they are defined by crystal symmetry. An approximate (isotropic)
treatment of cell e.s.d.'s is used for estimating e.s.d.'s involving l.s.
planes.
;
loop_
    _geom_bond_atom_site_label_1
    _geom_bond_atom_site_label_2
    _geom_bond_site_symmetry_2
    _geom_bond_distance
    _geom_bond_publ_flag
    C1 C2 . 1.382(3) ?
    C1 C6 . 1.394(3) ?
    C1 C7 . 1.493(2) ?
    C2 C3 . 1.381(3) ?
    C2 H2 . 0.93 ?
    C3 C4 . 1.371(3) ?
    C3 H3 . 0.93 ?
    C4 C5 . 1.368(3) ?
    C4 H4 . 0.93 ?
    C5 C6 . 1.379(3) ?
    C5 H5 . 0.93 ?
    C6 H6 . 0.93 ?
    C7 O8 . 1.213(2) ?
    C7 N9 . 1.383(3) ?
    N9 C10 . 1.369(2) ?
    N9 H9 . 0.89(2) ?
    C10 N12 . 1.372(3) ?
    C10 S11 . 1.642(2) ?
    N12 C13 . 1.398(2) ?
    N12 H12 . 0.88(2) ?
    C13 O14 . 1.236(2) ?
    C13 N15 . 1.321(3) ?
    N15 H15A . 0.91(3) ?
    N15 H15B . 0.87(3) ?
loop_
    _geom_angle_atom_site_label_1
    _geom_angle_atom_site_label_2
    _geom_angle_atom_site_label_3
    _geom_angle_site_symmetry_1
    _geom_angle_site_symmetry_3
    _geom_angle
    _geom_angle_publ_flag
    C2 C1 C6 . . 118.77(18) ?
    C2 C1 C7 . . 117.03(17) ?
    C6 C1 C7 . . 124.20(19) ?
    C3 C2 C1 . . 120.6(2) ?
    C3 C2 H2 . . 119.7 ?
    C1 C2 H2 . . 119.7 ?
    C4 C3 C2 . . 120.1(2) ?
    C4 C3 H3 . . 120 ?
    C2 C3 H3 . . 120 ?
    C5 C4 C3 . . 120.0(2) ?
    C5 C4 H4 . . 120 ?
    C3 C4 H4 . . 120 ?
    C4 C5 C6 . . 120.6(2) ?
    C4 C5 H5 . . 119.7 ?
    C6 C5 H5 . . 119.7 ?
    C5 C6 C1 . . 119.9(2) ?
    C5 C6 H6 . . 120 ?
    C1 C6 H6 . . 120 ?
    O8 C7 N9 . . 122.94(17) ?
    O8 C7 C1 . . 122.10(19) ?
    N9 C7 C1 . . 114.96(16) ?
    C10 N9 C7 . . 128.94(17) ?
    C10 N9 H9 . . 110.5(15) ?
    C7 N9 H9 . . 120.5(14) ?
    N9 C10 N12 . . 114.10(17) ?
    N9 C10 S11 . . 127.48(17) ?
    N12 C10 S11 . . 118.40(15) ?
    C10 N12 C13 . . 129.15(17) ?
    C10 N12 H12 . . 116.3(13) ?
    C13 N12 H12 . . 113.8(13) ?
    O14 C13 N15 . . 124.21(19) ?
    O14 C13 N12 . . 121.74(19) ?
    N15 C13 N12 . . 114.05(18) ?
    C13 N15 H15A . . 122.3(16) ?
    C13 N15 H15B . . 114.8(16) ?
    H15A N15 H15B . . 117(2) ?
loop_
    _geom_hbond_atom_site_label_D
    _geom_hbond_atom_site_label_H
    _geom_hbond_atom_site_label_A
    _geom_hbond_site_symmetry_A
    _geom_hbond_distance_DH
    _geom_hbond_distance_HA
    _geom_hbond_distance_DA
    _geom_hbond_angle_DHA
    N9 H9 O14 . 0.89(2) 1.82(2) 2.617(2) 147(2)
    N12 H12 O8 4_645 0.88(2) 2.11(2) 2.946(2) 158.7(18)
    N15 H15A O8 4_645 0.91(3) 2.22(3) 3.025(2) 147(2)
    N15 H15A S11 4_645 0.91(3) 2.61(3) 3.312(2) 134(2)
    N15 H15B O14 7_645 0.87(3) 2.08(3) 2.943(2) 177(2)
_iucr_refine_instructions_details
;
TITL [C9 H9 N3 O2 S] in C2/c
CELL 0.71073  10.4583  12.8103  16.1830  90.000 106.693  90.000
ZERR   8.00   0.0003   0.0004   0.0005   0.000   0.001   0.000
LATT  7
SYMM -X, Y, 0.5-Z
SFAC C H N O S
UNIT 72 72 24 16 8
ACTA
HTAB
OMIT -2 51
EQIV $1 -x+3/2, y-1/2, -z+1/2
EQIV $2 -x+3/2, -y-1/2, -z
HTAB N9 O14
HTAB N12 O8_$1
HTAB N15 O8_$1
HTAB N15 S11_$1
HTAB N15 O14_$2
MPLA 8 C1 > O8
MPLA 7 N9 > N15
L.S. 5
BOND $H
FMAP 2
PLAN -5
WGHT    0.058600    0.305100
FVAR       0.11756
C1    1    0.616865    0.181892    0.042532    11.00000    0.04985    0.04995 =
         0.03588   -0.00018    0.01434   -0.00317
C2    1    0.582734    0.286382    0.033391    11.00000    0.06760    0.05374 =
         0.04199    0.00222    0.01214    0.00192
AFIX  43
H2    2    0.594447    0.327877    0.082159    11.00000   -1.20000
AFIX   0
C3    1    0.531404    0.329683   -0.047515    11.00000    0.07549    0.06292 =
         0.05533    0.01330    0.01204    0.00877
AFIX  43
H3    2    0.508909    0.400097   -0.053026    11.00000   -1.20000
AFIX   0
C4    1    0.513559    0.269029   -0.119718    11.00000    0.06809    0.08859 =
         0.04052    0.01407    0.01082    0.01162
AFIX  43
H4    2    0.478751    0.298265   -0.174166    11.00000   -1.20000
AFIX   0
C5    1    0.546923    0.165526   -0.111725    11.00000    0.07195    0.09093 =
         0.03528   -0.00509    0.00895    0.01122
AFIX  43
H5    2    0.534514    0.124689   -0.160918    11.00000   -1.20000
AFIX   0
C6    1    0.598770    0.121164   -0.031439    11.00000    0.07280    0.06087 =
         0.03896   -0.00478    0.01059    0.00687
AFIX  43
H6    2    0.621652    0.050810   -0.026622    11.00000   -1.20000
AFIX   0
C7    1    0.670491    0.141322    0.132359    11.00000    0.05948    0.04357 =
         0.03697   -0.00081    0.01225   -0.00490
O8    4    0.673193    0.194211    0.195015    11.00000    0.10562    0.04743 =
         0.03516   -0.00532    0.01679    0.00687
N9    3    0.716812    0.039651    0.138346    11.00000    0.07971    0.04036 =
         0.03145   -0.00158    0.01599   -0.00005
H9    2    0.718087    0.004375    0.090946    11.00000    0.06865
C10   1    0.760813   -0.022041    0.210004    11.00000    0.06701    0.03824 =
         0.03786   -0.00138    0.01222   -0.01106
S11   5    0.770620    0.008614    0.310161    11.00000    0.15637    0.04527 =
         0.03302   -0.00299    0.01989    0.00084
N12   3    0.797871   -0.120666    0.193125    11.00000    0.08125    0.04009 =
         0.03385    0.00253    0.01478   -0.00132
H12   2    0.818180   -0.164440    0.236953    11.00000    0.04837
C13   1    0.788824   -0.167661    0.113689    11.00000    0.06538    0.04452 =
         0.03954   -0.00007    0.02060    0.00037
O14   4    0.757914   -0.117369    0.045660    11.00000    0.10690    0.04738 =
         0.03811    0.00463    0.02965    0.01042
N15   3    0.818305   -0.268202    0.118963    11.00000    0.08861    0.04473 =
         0.04145    0.00345    0.02623    0.00719
H15A  2    0.820590   -0.307045    0.166680    11.00000    0.07913
H15B  2    0.798807   -0.300638    0.070034    11.00000    0.07258
MOLE   2
HKLF 4
REM  [C9 H9 N3 O2 S] in C2/c
REM R1 =  0.0393 for   1369 Fo > 4sig(Fo)  and  0.0539 for all   1866 data
REM    152 parameters refined using      0 restraints
END
WGHT      0.0586      0.3051
REM Highest difference peak  0.392,  deepest hole -0.477,  1-sigma level  0.044
Q1    1   0.8578  0.0212  0.2879  11.00000  0.05    0.39
Q2    1   0.6899  0.0089  0.2752  11.00000  0.05    0.21
Q3    1   0.6563  0.1636  0.0818  11.00000  0.05    0.14
Q4    1   0.4836  0.2865 -0.0877  11.00000  0.05    0.14
Q5    1   0.6294  0.1511  0.0112  11.00000  0.05    0.13
;
