# Supplementary material for: 1-Benzoyl-2-thio­biuret
Source: Acta Crystallogr Sect E Struct Rep Online. 2012 Jan 14;68(Pt 2):o395. doi: 10.1107/S1600536812000621 (PMC3275072; doi:10.1107/S1600536812000621)
Supplement: Supplementary file 2 [file e-68-0o395-Isup2.hkl]

#
# h,k,l, Fc-squared, Fo-squared, sigma(Fo-squared) and status flag
#
data_I
_shelx_title ' [C9 H9 N3 O2 S] in C2/c'
_shelx_refln_list_code          4
_shelx_F_calc_maximum      340.02
_exptl_crystal_F_000       928.00
_reflns_d_resolution_high  0.8257
 
loop_
 _symmetry_equiv_pos_as_xyz
 'x, y, z'
 '-x, y, -z+1/2'
 'x+1/2, y+1/2, z'
 '-x+1/2, y+1/2, -z+1/2'
 '-x, -y, -z'
 'x, -y, z-1/2'
 '-x+1/2, -y+1/2, -z'
 'x+1/2, -y+1/2, z-1/2'
 
_cell_length_a    10.4583
_cell_length_b    12.8103
_cell_length_c    16.1830
_cell_angle_alpha  90.000
_cell_angle_beta  106.693
_cell_angle_gamma  90.000
 
_shelx_F_squared_multiplier     1.000
 
loop_
 _refln_index_h
 _refln_index_k
 _refln_index_l
 _refln_F_squared_calc
 _refln_F_squared_meas
 _refln_F_squared_sigma
 _refln_observed_status
   2   0   0    58937.38    50658.52   4897.73 o
   4   0   0    13666.26    13015.58    379.14 o
   6   0   0      261.94      280.03     17.40 o
   8   0   0        4.47        7.55     13.75 o
  10   0   0       60.84       29.45     15.56 o
  12   0   0        0.41        4.93     10.60 o
   3   1   0      227.50      211.40      8.02 o
   5   1   0     1887.83     1926.64     26.31 o
   7   1   0      364.90      379.70     15.05 o
   9   1   0       81.93       83.02     10.41 o
  11   1   0       14.64        6.67      6.92 o
   2   2   0    31388.53    30669.68    638.95 o
   4   2   0     6929.69     6909.59     60.67 o
   6   2   0     3127.70     3085.89     39.57 o
   8   2   0      307.65      301.26     15.21 o
  10   2   0       52.84       60.18      9.97 o
  12   2   0        0.01        2.10      7.47 o
   1   3   0     1088.24     1172.88     31.84 o
   3   3   0     5783.24     6061.52     83.39 o
   5   3   0      203.35      230.53     11.01 o
   7   3   0      133.33      135.79     11.38 o
   9   3   0       49.16       43.98      8.58 o
  11   3   0        0.30       -0.40      6.50 o
   0   4   0      981.14      850.90     32.56 o
   2   4   0     2724.13     2488.00     23.12 o
   4   4   0     1788.58     1730.62     28.88 o
   6   4   0       51.69       54.75      8.28 o
   8   4   0       79.63       79.81     10.15 o
  10   4   0        0.72        1.18      6.32 o
   1   5   0      307.87      303.21     10.40 o
   3   5   0     2906.40     3130.96     39.10 o
   5   5   0      140.62      141.14      8.03 o
   7   5   0       83.48       87.52     10.32 o
   9   5   0       33.86       40.39      8.97 o
  11   5   0        1.99       -1.30      6.62 o
   0   6   0    18977.76    18748.27    183.06 o
   2   6   0     4240.53     4185.83     54.80 o
   4   6   0      917.59      867.41     17.02 o
   6   6   0      246.28      292.32     13.43 o
   8   6   0       11.89       16.05      6.47 o
  10   6   0       24.19       20.71      7.56 o
   1   7   0      125.08      157.87      9.71 o
   3   7   0     2537.81     2591.36     30.74 o
   5   7   0     1421.90     1488.08     34.78 o
   7   7   0      216.37      215.18     14.34 o
   9   7   0       35.53       34.03      8.43 o
   0   8   0     3775.90     3652.75     66.57 o
   2   8   0     4409.11     4479.22     84.24 o
   4   8   0     1819.03     1786.78     31.59 o
   6   8   0      188.29      204.53     16.34 o
   8   8   0       12.70       21.16      8.23 o
  10   8   0        0.28       -4.19      6.99 o
   1   9   0      223.75      248.33     15.00 o
   3   9   0       77.87       78.73      8.75 o
   5   9   0       53.67       48.51      8.53 o
   7   9   0       43.25       46.11      9.07 o
   9   9   0       21.05       28.47      9.34 o
   0  10   0     1276.57     1209.08     44.77 o
   2  10   0      795.01      785.87     26.46 o
   4  10   0       96.75      103.80     12.83 o
   6  10   0      262.22      272.17     17.90 o
   8  10   0       27.60       26.92      8.53 o
   1  11   0        2.53       -1.81      6.60 o
   3  11   0      264.23      254.50     26.77 o
   5  11   0      422.61      391.34     28.60 o
   7  11   0       59.73       65.09     13.99 o
   0  12   0        0.33        4.31     10.71 o
   2  12   0        4.03       -7.20      7.20 o
   4  12   0       86.05       88.88     18.45 o
   6  12   0        3.40       -3.32      9.73 o
   1  13   0       73.27       65.36     15.04 o
   3  13   0        7.42        4.23     11.50 o
   5  13   0        3.62        1.41     10.99 o
   0  14   0        4.38       -0.36     12.15 o
   2  14   0        4.76       19.71     13.38 o
   4  14   0        0.19       -5.72     10.40 o
   1  15   0        4.95       10.39     13.27 o
   3  15   0        3.44       -3.36     11.63 o
 -11   1   1        0.00        0.08      6.67 o
  -9   1   1       52.22       48.83      9.08 o
  -7   1   1      277.68      264.15     13.55 o
  -5   1   1     1290.84     1282.06     22.51 o
  -3   1   1   115616.27   111940.34   1529.57 o
  -1   1   1       49.55       54.99      5.06 o
   1   1   1      356.43      366.85     64.80 o
   3   1   1       50.07       40.28      3.52 o
   5   1   1     1809.61     1694.63     23.80 o
   7   1   1      163.60      167.95     11.57 o
   9   1   1        3.28        3.06      5.26 o
  11   1   1       35.63       21.86      8.03 o
 -12   2   1        7.69        5.38      7.87 o
 -10   2   1       34.75       27.13      8.35 o
  -8   2   1      240.53      228.84     14.43 o
  -6   2   1      565.55      595.49     17.94 o
  -4   2   1      149.70      161.06      8.84 o
  -2   2   1     7961.02     8190.40    127.17 o
   2   2   1     9858.81    10034.53     53.01 o
   4   2   1     4058.77     4120.47     44.95 o
   6   2   1      813.58      806.01     13.14 o
   8   2   1      137.46      121.82     11.19 o
  10   2   1        0.94       -5.19      5.39 o
 -11   3   1        4.86        1.56      6.82 o
  -9   3   1      180.50      167.19     14.55 o
  -7   3   1      278.09      252.55     13.89 o
  -5   3   1     2695.56     2674.76     34.07 o
  -3   3   1       37.02       31.52      4.95 o
  -1   3   1      186.12      211.67     12.02 o
   1   3   1       34.17       66.43      6.09 o
   3   3   1      858.36      872.04     13.06 o
   5   3   1       40.77       29.70      4.59 o
   7   3   1       26.16       24.54      6.10 o
   9   3   1        3.70        5.04      5.58 o
  11   3   1        2.30       -1.42      6.51 o
 -10   4   1        9.40       10.91      7.25 o
  -8   4   1        0.75        4.36      6.10 o
  -6   4   1     1894.81     1957.78     38.95 o
  -4   4   1      105.95       99.40      5.94 o
  -2   4   1        0.16        6.60      3.79 o
   0   4   1     1064.48     1185.88     21.44 o
   2   4   1        0.11        2.57      2.72 o
   4   4   1      859.00      858.10     14.05 o
   6   4   1       35.49       32.70      6.24 o
   8   4   1       23.36       18.26      6.36 o
  10   4   1        0.00       -5.37      5.37 o
 -11   5   1       20.02       19.20      8.65 o
  -9   5   1       11.58        5.89      6.86 o
  -7   5   1       24.00       22.37      6.69 o
  -5   5   1      849.79      948.02     14.82 o
  -3   5   1     5386.82     5857.49     40.15 o
  -1   5   1        9.80        9.23      4.34 o
   1   5   1       39.05       42.95      4.75 o
   3   5   1      825.19      962.79     23.29 o
   5   5   1       21.68       27.58      4.95 o
   7   5   1      279.78      284.21     13.22 o
   9   5   1       17.48       15.22      6.39 o
  11   5   1       10.43        4.92      6.77 o
 -10   6   1        0.00        7.22      7.15 o
  -8   6   1       22.72       27.18      7.94 o
  -6   6   1      196.17      208.31     14.82 o
  -4   6   1     1117.01     1182.07     19.81 o
  -2   6   1      447.48      475.04     12.20 o
   0   6   1    10502.63    10989.03     96.90 o
   2   6   1     6206.05     6665.48     72.68 o
   4   6   1       94.15       80.33      8.72 o
   6   6   1       14.94       21.53      5.91 o
   8   6   1       15.33       18.69      6.53 o
  10   6   1      128.41      118.36     12.61 o
  -9   7   1        1.58       -0.67      5.67 o
  -7   7   1        3.03       -0.30      5.35 o
  -5   7   1       15.08       13.32      5.36 o
  -3   7   1       54.34       59.13      6.42 o
  -1   7   1     1364.85     1558.59     29.52 o
   1   7   1     2413.01     2620.53     48.68 o
   3   7   1      174.92      165.13     10.29 o
   5   7   1       35.85       35.72      6.78 o
   7   7   1       23.15       18.33      7.29 o
   9   7   1      136.43      123.45     12.65 o
 -10   8   1        0.52       -3.28      6.42 o
  -8   8   1       25.09       20.42      7.66 o
  -6   8   1      253.65      257.42     15.44 o
  -4   8   1      164.79      163.21     10.68 o
  -2   8   1     2010.93     2180.40     33.22 o
   0   8   1        3.17        0.01      3.82 o
   2   8   1      245.08      298.65     12.59 o
   4   8   1      173.32      184.06     13.08 o
   6   8   1       24.05       22.17      6.83 o
   8   8   1       26.02       12.85      7.53 o
  10   8   1        0.13       -6.37      7.12 o
  -9   9   1        1.13        1.38      7.41 o
  -7   9   1      111.06      102.16     13.39 o
  -5   9   1      108.34      107.29     11.51 o
  -3   9   1       31.93       33.18      6.74 o
  -1   9   1      148.63      152.28     13.64 o
   1   9   1      442.60      409.24     15.18 o
   3   9   1        0.24       -1.72      5.37 o
   5   9   1        4.30        0.18      5.94 o
   7   9   1        0.80        3.17      6.20 o
   9   9   1        2.18       -5.53      6.38 o
  -8  10   1       16.64        8.22      9.17 o
  -6  10   1        0.09        0.43      7.94 o
  -4  10   1       98.22       90.27     16.57 o
  -2  10   1        2.57       -1.52      5.89 o
   0  10   1      116.86      137.11     13.86 o
   2  10   1      141.73      149.77     13.35 o
   4  10   1       14.87        8.74      7.28 o
   6  10   1       83.00       96.07     12.84 o
   8  10   1       20.45        8.30      7.54 o
  -7  11   1        1.21        1.26      9.56 o
  -5  11   1      194.13      159.91     22.51 o
  -3  11   1      291.71      263.27     22.99 o
  -1  11   1      180.78      199.30     17.51 o
   1  11   1        5.52       11.85      7.68 o
   3  11   1      189.23      187.73     22.96 o
   5  11   1       22.83        5.31      8.68 o
   7  11   1       14.06       18.34     10.15 o
  -6  12   1       17.18       11.67     11.44 o
  -4  12   1        8.16        7.20     14.11 o
  -2  12   1      269.16      281.46     21.60 o
   0  12   1       11.69       26.51      9.60 o
   2  12   1      101.12       71.80     17.31 o
   4  12   1       16.03       14.86     11.44 o
   6  12   1        0.09       -0.72     10.23 o
  -5  13   1       19.95       12.07     11.99 o
  -3  13   1        3.49        0.32     10.92 o
  -1  13   1       46.34       34.78     11.39 o
   1  13   1      264.66      261.81     30.87 o
   3  13   1      101.57       98.45     19.42 o
   5  13   1       35.51       50.95     15.76 o
  -4  14   1       12.47        0.54     11.99 o
  -2  14   1        4.21       -0.20     10.92 o
   0  14   1       64.27       95.03     17.52 o
   2  14   1      151.31      126.57     22.49 o
   4  14   1       18.45        6.00     12.02 o
  -3  15   1       64.88       37.72     17.38 o
  -1  15   1        0.27      -11.50     11.50 o
   1  15   1       21.83       20.63     15.32 o
 -12   0   2       12.58       14.47     12.98 o
 -10   0   2        2.21       -3.98      8.19 o
  -8   0   2        5.62       -6.26      6.26 o
  -6   0   2     4287.41     4239.03     63.44 o
  -4   0   2    10265.64    10490.46     82.12 o
   2   0   2    26373.88    26103.39    526.02 o
   4   0   2      377.32      348.18     11.00 o
   6   0   2       39.68       48.50      4.99 o
   8   0   2      243.03      214.91     18.11 o
  10   0   2      114.82       79.98     14.60 o
 -11   1   2        1.17        2.48      7.11 o
  -9   1   2       96.46       79.33     11.01 o
  -7   1   2       55.37       46.04      7.83 o
  -5   1   2       23.11       34.80      5.87 o
  -3   1   2    11226.25    11197.36     43.74 o
  -1   1   2    10067.54     9899.66     69.46 o
   1   1   2     2828.48     2778.52     31.55 o
   3   1   2        1.25        2.31      1.55 o
   5   1   2      116.55      106.39      5.38 o
   7   1   2      342.73      320.34     13.99 o
   9   1   2      118.14      101.27     10.79 o
  11   1   2        8.03        8.28      6.38 o
 -12   2   2        0.91       -0.21      7.42 o
 -10   2   2       49.59       51.54     10.15 o
  -8   2   2      246.61      279.49     15.44 o
  -6   2   2     9317.08     8916.27     66.32 o
  -4   2   2     8848.00     8515.23     92.19 o
  -2   2   2     8328.14     8110.31     85.38 o
   0   2   2    23440.03    23747.18    183.06 o
   2   2   2      146.29      138.22      4.28 o
   4   2   2       15.10       13.58      2.36 o
   6   2   2       88.56       92.05      5.85 o
   8   2   2       47.61       50.92      7.73 o
  10   2   2       37.21       27.98      7.91 o
 -11   3   2       30.97       13.08      8.37 o
  -9   3   2       34.18       40.72      9.16 o
  -7   3   2      266.83      275.58     14.93 o
  -5   3   2     2595.53     2638.93     34.72 o
  -3   3   2     3414.36     3352.90     30.06 o
  -1   3   2     6295.47     6133.48     63.93 o
   1   3   2    16433.84    16257.24     84.05 o
   3   3   2     3491.52     3423.21     23.30 o
   5   3   2      475.28      482.45      9.63 o
   7   3   2       16.98       16.04      5.41 o
   9   3   2        6.78        3.00      5.28 o
  11   3   2        3.26       -1.88      6.27 o
 -12   4   2       11.27        4.83      8.09 o
 -10   4   2      179.82      174.08     16.31 o
  -8   4   2     1751.53     1705.73     36.12 o
  -6   4   2     4000.33     3935.23     55.93 o
  -4   4   2     2997.30     2872.03     35.38 o
  -2   4   2     8770.44     9027.31    179.11 o
   0   4   2    14470.41    14702.54     64.20 o
   2   4   2     2481.32     2533.22     35.45 o
   4   4   2     2077.17     2031.75     19.70 o
   6   4   2       19.57       16.03      4.27 o
   8   4   2        9.02        7.96      4.99 o
  10   4   2        5.53       11.94      6.24 o
 -11   5   2        3.02        0.54      6.94 o
  -9   5   2      176.71      155.77     15.11 o
  -7   5   2        2.82        8.65      6.06 o
  -5   5   2      112.86      137.66      9.55 o
  -3   5   2     1828.88     1742.04     23.24 o
  -1   5   2     6398.96     6314.31     43.55 o
   1   5   2      243.26      214.28      8.80 o
   3   5   2     1130.03     1074.67     18.66 o
   5   5   2      548.99      502.23     12.66 o
   7   5   2        0.11        2.84      4.52 o
   9   5   2        4.08        4.73      5.53 o
  11   5   2       77.52       72.30     10.68 o
 -10   6   2        0.12        3.58      6.90 o
  -8   6   2        0.23        0.70      6.05 o
  -6   6   2       35.34       26.51      7.04 o
  -4   6   2     4831.94     5127.48     51.34 o
  -2   6   2    10887.36    11497.27    223.70 o
   0   6   2     2771.26     2566.41     47.00 o
   2   6   2     1295.07     1218.52     24.46 o
   4   6   2       63.28       73.41      6.70 o
   6   6   2      271.74      286.85     14.28 o
   8   6   2        0.93        8.69      6.33 o
  10   6   2       25.41       32.02      8.93 o
 -11   7   2        1.27        2.00      7.90 o
  -9   7   2       11.12       16.90      8.33 o
  -7   7   2       32.44       18.65      7.53 o
  -5   7   2       71.47       84.27      8.01 o
  -3   7   2      674.23      727.27     16.45 o
  -1   7   2      956.31     1287.64     23.99 o
   1   7   2      356.87      309.35     11.56 o
   3   7   2      770.48      713.49     16.98 o
   5   7   2      526.96      534.33     17.29 o
   7   7   2      332.85      359.32     17.44 o
   9   7   2       82.19      100.98     12.59 o
 -10   8   2        2.81       -1.17      6.90 o
  -8   8   2        2.20        3.87      6.30 o
  -6   8   2      196.93      202.97     15.01 o
  -4   8   2      135.10      143.05     10.18 o
  -2   8   2        2.37        0.96      4.06 o
   0   8   2      815.93      887.52     19.52 o
   2   8   2      855.63      812.70     19.17 o
   4   8   2      361.29      355.26     16.56 o
   6   8   2        1.69        7.80      5.87 o
   8   8   2       28.11       20.32      7.30 o
  -9   9   2       39.09       35.65      9.60 o
  -7   9   2       14.09       12.36      7.19 o
  -5   9   2      302.27      292.28     16.67 o
  -3   9   2       68.61       70.91     10.40 o
  -1   9   2     1238.51     1341.12     31.45 o
   1   9   2     2089.78     2064.19     37.40 o
   3   9   2      554.19      515.56     20.36 o
   5   9   2      246.92      251.49     16.92 o
   7   9   2       55.51       53.57      9.39 o
   9   9   2        8.99       10.43      7.34 o
  -8  10   2        0.01        4.22      9.45 o
  -6  10   2        0.03        3.06      9.04 o
  -4  10   2      205.43      210.46     20.12 o
  -2  10   2     1112.38     1118.56     42.61 o
   0  10   2      501.74      530.62     22.02 o
   2  10   2      180.40      204.41     16.68 o
   4  10   2      164.21      157.58     18.59 o
   6  10   2       36.89       45.35     10.12 o
   8  10   2        1.36       -3.98      6.51 o
  -7  11   2        4.91       -6.51      9.72 o
  -5  11   2      266.58      252.19     28.08 o
  -3  11   2      329.54      346.00     20.69 o
  -1  11   2      272.84      312.94     20.48 o
   1  11   2      314.61      307.20     21.40 o
   3  11   2      444.99      460.47     24.81 o
   5  11   2       30.93       27.11      9.40 o
   7  11   2        2.73        4.26      7.89 o
  -6  12   2       45.68       42.62     15.76 o
  -4  12   2       17.92       28.11     13.55 o
  -2  12   2       34.34       47.06     10.85 o
   0  12   2      154.16      169.10     17.38 o
   2  12   2      220.80      195.05     24.56 o
   4  12   2       24.80       10.75     10.99 o
   6  12   2      292.93      284.65     24.19 o
  -5  13   2        2.32        5.92     12.34 o
  -3  13   2      225.06      205.80     27.85 o
  -1  13   2     1120.94     1099.24     42.44 o
   1  13   2      709.27      683.07     40.16 o
   3  13   2      433.15      452.42     49.56 o
   5  13   2      136.56      136.29     22.49 o
  -4  14   2       87.46       81.29     20.96 o
  -2  14   2      163.98      156.12     21.52 o
   0  14   2      111.80      121.30     23.98 o
   2  14   2        0.19      -10.26     10.26 o
   4  14   2        0.06       -5.12     10.19 o
  -3  15   2       77.34       88.71     22.04 o
  -1  15   2       25.82       26.77     24.60 o
   1  15   2       59.14       34.04     16.16 o
 -11   1   3       28.83       20.83      8.61 o
  -9   1   3      257.86      224.26     16.99 o
  -7   1   3        4.58        8.06      5.46 o
  -5   1   3      319.01      313.91      8.96 o
  -3   1   3    18974.26    19389.21    172.53 o
  -1   1   3     5312.98     4861.98     67.81 o
   1   1   3       45.02       64.00      4.98 o
   3   1   3     1500.49     1475.41     10.09 o
   5   1   3       41.00       43.98      3.39 o
   7   1   3      580.02      560.80     16.42 o
   9   1   3       19.16       25.71      6.80 o
  11   1   3       43.85       43.66      8.72 o
 -12   2   3        4.26       -0.01      7.72 o
 -10   2   3        1.50       -1.71      6.66 o
  -8   2   3       43.09       40.59      8.47 o
  -6   2   3     7417.17     7104.10    117.80 o
  -4   2   3     4412.33     4552.65     47.10 o
  -2   2   3     4900.90     5154.73     83.87 o
   0   2   3      411.11      512.20     12.53 o
   2   2   3     1130.87     1027.51      8.47 o
   4   2   3     1218.97      950.04    151.47 o
   6   2   3      244.29      267.26      8.05 o
   8   2   3       17.95       16.93      5.62 o
  10   2   3       14.39        8.63      5.62 o
 -11   3   3       22.67       13.15      8.48 o
  -9   3   3        0.16        1.27      6.45 o
  -7   3   3       53.61       49.73      8.54 o
  -5   3   3      638.93      700.23     17.18 o
  -3   3   3      376.23      357.69     11.04 o
  -1   3   3        0.04        2.48      3.03 o
   1   3   3      680.40      773.02     11.86 o
   3   3   3      726.75      626.91     66.09 o
   5   3   3      183.39      170.48     18.64 o
   7   3   3       69.31       78.06      7.58 o
   9   3   3        2.40       -2.23      4.77 o
  11   3   3        1.72        3.28      5.84 o
 -12   4   3        0.11        4.97      8.38 o
 -10   4   3       58.61       51.40     10.44 o
  -8   4   3      483.26      450.52     20.05 o
  -6   4   3      409.12      475.94     15.01 o
  -4   4   3        7.09        6.09      3.60 o
  -2   4   3     2919.36     2897.12     43.27 o
   0   4   3      245.83      239.69      9.56 o
   2   4   3        0.10        1.29      2.42 o
   4   4   3      411.63      437.47     12.77 o
   6   4   3       26.42       26.25      4.16 o
   8   4   3        0.04        2.06      4.53 o
  10   4   3       60.07       48.22      8.28 o
 -11   5   3       99.10       69.13     12.74 o
  -9   5   3       94.09       92.73     12.64 o
  -7   5   3      184.17      207.97     15.08 o
  -5   5   3       79.01       73.44      7.40 o
  -3   5   3       74.30       67.57      6.37 o
  -1   5   3       34.83       53.09      5.34 o
   1   5   3     1334.89     1295.48     21.66 o
   3   5   3       94.31       80.60      5.42 o
   5   5   3        0.03       -0.34      3.07 o
   7   5   3       26.03       22.55      6.21 o
   9   5   3       15.41       13.86      6.75 o
 -10   6   3        3.63       -0.52      7.04 o
  -8   6   3        0.40        4.61      6.61 o
  -6   6   3       63.46       77.24     10.13 o
  -4   6   3      967.83     1153.51     21.72 o
  -2   6   3       25.31       21.27      5.07 o
   0   6   3      931.25      990.31     17.78 o
   2   6   3      735.33      704.51     18.05 o
   4   6   3      227.15      214.44      8.72 o
   6   6   3      195.58      204.37     12.79 o
   8   6   3      540.81      552.10     20.30 o
  10   6   3        0.20        5.57      6.97 o
 -11   7   3        0.00       -4.77      7.46 o
  -9   7   3        3.82        2.99      7.34 o
  -7   7   3      118.65      118.93     13.41 o
  -5   7   3      684.09      695.64     19.17 o
  -3   7   3       11.47        2.98      3.80 o
  -1   7   3        0.12        5.88      3.73 o
   1   7   3        0.52        2.51      3.44 o
   3   7   3      411.05      384.38     15.17 o
   5   7   3      166.38      159.48     11.47 o
   7   7   3      215.20      230.39     13.80 o
   9   7   3      358.78      362.56     18.36 o
 -10   8   3        4.31        3.09      7.50 o
  -8   8   3        6.52        2.86      6.65 o
  -6   8   3      200.08      170.32     14.11 o
  -4   8   3      823.02      907.34     21.79 o
  -2   8   3      129.99      115.82      9.45 o
   0   8   3       11.72        4.13      4.15 o
   2   8   3      388.69      434.92     15.87 o
   4   8   3      213.44      235.19     14.37 o
   6   8   3      736.57      789.28     22.47 o
   8   8   3        9.51       18.04      6.85 o
  -9   9   3       50.62       47.28     11.58 o
  -7   9   3        0.65        1.44      7.12 o
  -5   9   3      148.73      148.15     20.60 o
  -3   9   3       11.86       11.96      6.75 o
  -1   9   3      512.09      516.65     18.73 o
   1   9   3      439.10      458.95     16.14 o
   3   9   3      823.75      806.27     24.73 o
   5   9   3      230.34      222.77     16.19 o
   7   9   3        0.31       -4.11      6.07 o
   9   9   3       37.18       32.47      8.60 o
  -8  10   3      270.31      221.01     30.39 o
  -6  10   3      246.46      226.52     26.17 o
  -4  10   3       28.31       20.85      8.54 o
  -2  10   3       42.90       55.78     10.09 o
   0  10   3       59.53       57.93     10.11 o
   2  10   3      329.67      317.95     17.98 o
   4  10   3      340.66      367.13     18.94 o
   6  10   3       39.74       31.87      9.19 o
   8  10   3        0.83       -0.35      6.78 o
  -7  11   3       47.28       39.45     15.09 o
  -5  11   3      136.34      104.46     20.26 o
  -3  11   3      216.75      178.09     17.33 o
  -1  11   3      110.04      108.82     13.70 o
   1  11   3      218.77      213.45     24.30 o
   3  11   3      108.44      109.83     15.51 o
   5  11   3       13.92        9.58      7.90 o
   7  11   3       28.59       28.04      9.81 o
  -8  12   3       18.46       14.87     13.79 o
  -6  12   3        5.52        1.81     10.74 o
  -4  12   3      229.05      210.65     27.63 o
  -2  12   3      216.35      214.38     19.60 o
   0  12   3      183.00      190.66     25.29 o
   2  12   3       44.59       51.52     14.81 o
   4  12   3       83.60       89.23     18.16 o
   6  12   3      222.83      224.33     22.44 o
  -5  13   3       11.98        2.13     11.99 o
  -3  13   3       91.12      102.08     17.86 o
  -1  13   3      576.04      532.42     30.18 o
   1  13   3      343.31      340.36     33.65 o
   3  13   3      491.09      426.02     31.95 o
   5  13   3       26.28       29.38     13.49 o
  -4  14   3       34.00       35.56     23.15 o
  -2  14   3        0.19        0.24     10.21 o
   0  14   3       10.15       12.31     12.31 o
   2  14   3       10.90       15.13     13.49 o
   4  14   3       47.49       28.44     14.73 o
  -3  15   3       93.13       79.59     30.39 o
  -1  15   3       74.63       97.80     22.66 o
   1  15   3      204.62      201.11     29.66 o
 -12   0   4        4.54        5.55     11.44 o
 -10   0   4       15.14       10.69     10.40 o
  -8   0   4      159.83      152.90     25.32 o
  -6   0   4     9239.20     9313.15     76.16 o
  -4   0   4       89.69       89.32      9.19 o
  -2   0   4      326.55      477.07     15.25 o
   0   0   4     7343.89     6431.33    103.26 o
   2   0   4     3407.58     3386.47     36.34 o
   4   0   4     4021.18     3907.40    149.86 o
   6   0   4       95.58      111.69      7.21 o
   8   0   4      493.92      467.06     31.47 o
  10   0   4        0.12        7.10      8.16 o
 -11   1   4       17.28        4.76      7.48 o
  -9   1   4      245.42      272.58     17.89 o
  -7   1   4        0.07        1.24      5.13 o
  -5   1   4        1.76        1.54      2.24 o
  -3   1   4     1458.38     1424.70     20.55 o
  -1   1   4      439.78      505.55      9.76 o
   1   1   4     3636.37     3688.71     54.74 o
   3   1   4     3697.04     3433.67     46.71 o
   5   1   4     2997.40     2726.58     83.57 o
   7   1   4      270.60      214.74     24.50 o
   9   1   4       12.13       10.66      5.43 o
  11   1   4        0.46       -0.36      5.12 o
 -12   2   4        3.58        8.48      8.74 o
 -10   2   4       14.60       12.78      7.85 o
  -8   2   4      397.13      364.92     17.72 o
  -6   2   4      986.24     1042.55     22.32 o
  -4   2   4      471.17      451.45      8.84 o
  -2   2   4      348.21      403.39     13.68 o
   0   2   4     3439.56     3617.97     22.13 o
   2   2   4      228.51      252.00      8.97 o
   4   2   4      708.10      723.42      8.11 o
   6   2   4      149.07      172.36      5.95 o
   8   2   4      204.11      207.16     11.82 o
  10   2   4        0.06        0.30      4.86 o
 -11   3   4        0.02        3.69      7.62 o
  -9   3   4     1659.51     1384.31     35.09 o
  -7   3   4      503.27      452.90     18.71 o
  -5   3   4      244.54      252.75     10.63 o
  -3   3   4      105.13       90.38      5.78 o
  -1   3   4    10869.18    10550.26     88.00 o
   1   3   4     3596.50     3481.58     24.62 o
   3   3   4     2007.46     2015.59     13.83 o
   5   3   4        1.89        3.26      1.75 o
   7   3   4        0.20       -2.26      3.55 o
   9   3   4       30.06       25.67      6.10 o
 -12   4   4        0.02       -4.46      7.73 o
 -10   4   4       78.02       68.65     12.22 o
  -8   4   4        5.21        3.80      6.22 o
  -6   4   4      735.72      636.23     17.30 o
  -4   4   4     1922.06     2009.86     25.83 o
  -2   4   4       34.24       53.94      5.21 o
   0   4   4     1492.63     1475.15     19.59 o
   2   4   4      137.70      153.39      6.14 o
   4   4   4     2958.56     3083.30     35.85 o
   6   4   4      131.18      148.71      7.36 o
   8   4   4       74.26       94.47      9.75 o
  10   4   4       16.09       17.21      6.94 o
 -11   5   4       77.61       47.08     11.51 o
  -9   5   4       12.60       18.59      8.24 o
  -7   5   4       43.42       21.91      7.45 o
  -5   5   4      452.83      467.00     15.32 o
  -3   5   4       74.70       50.13      5.76 o
  -1   5   4      238.66      193.83      8.30 o
   1   5   4     1386.65     1338.30     22.12 o
   3   5   4      180.85      139.42      6.62 o
   5   5   4        0.09        5.04      2.89 o
   7   5   4      170.03      181.57     11.70 o
   9   5   4        3.54        1.11      5.39 o
 -10   6   4        2.76        7.79      7.75 o
  -8   6   4       48.10       46.48      9.95 o
  -6   6   4      359.15      361.07     17.36 o
  -4   6   4      302.91      297.36     11.14 o
  -2   6   4      178.01      200.48      9.50 o
   0   6   4        4.75       20.38      4.39 o
   2   6   4      465.07      438.38     12.75 o
   4   6   4      179.33      188.29      8.50 o
   6   6   4      842.09      873.04     19.99 o
   8   6   4      115.37      114.89     11.39 o
  10   6   4        0.82       -2.51      5.88 o
 -11   7   4        0.71        1.81      8.36 o
  -9   7   4       19.31       25.57      9.09 o
  -7   7   4      238.26      293.14     18.90 o
  -5   7   4       88.73       86.45      9.09 o
  -3   7   4     2142.48     2035.06     23.89 o
  -1   7   4     2607.25     2413.02     30.23 o
   1   7   4     3831.48     3607.51     35.98 o
   3   7   4      339.78      343.91     16.19 o
   5   7   4      590.37      589.38     19.07 o
   7   7   4       48.36       48.47      7.77 o
   9   7   4       21.30       25.17      7.19 o
 -10   8   4       14.14       21.19     11.22 o
  -8   8   4      168.10      134.52     17.60 o
  -6   8   4      111.44      107.51     15.17 o
  -4   8   4       39.52       35.29      8.38 o
  -2   8   4      372.87      411.92     16.22 o
   0   8   4        3.84        8.21      4.48 o
   2   8   4       83.59       78.34      9.68 o
   4   8   4      429.33      435.54     17.61 o
   6   8   4      695.01      651.74     22.02 o
   8   8   4       46.15       50.83      8.69 o
  -9   9   4       15.63       34.30     14.41 o
  -7   9   4        0.18       -0.23      9.68 o
  -5   9   4      161.30      164.73     15.98 o
  -3   9   4      367.67      360.72     18.26 o
  -1   9   4      882.67      873.14     21.72 o
   1   9   4      293.44      275.94     16.56 o
   3   9   4     3087.72     3093.13     61.62 o
   5   9   4      172.73      166.99     14.36 o
   7   9   4       70.06       78.35     11.12 o
  -8  10   4        2.82       13.36     12.46 o
  -6  10   4       30.38       28.35     12.98 o
  -4  10   4      475.91      512.06     23.21 o
  -2  10   4      503.84      526.42     22.60 o
   0  10   4     1454.52     1402.32     37.07 o
   2  10   4       80.30       74.67     11.28 o
   4  10   4      136.97      164.09     15.17 o
   6  10   4       52.72       50.81     10.34 o
   8  10   4        6.42        8.08      7.85 o
  -7  11   4      137.50      144.37     24.27 o
  -5  11   4      466.56      509.79     38.35 o
  -3  11   4     1422.22     1463.30     42.64 o
  -1  11   4     1635.04     1562.07     41.57 o
   1  11   4      652.85      661.45     34.51 o
   3  11   4      171.34      158.85     15.85 o
   5  11   4        0.12       -4.15      6.28 o
   7  11   4        0.78        0.97      7.55 o
  -8  12   4       15.38       22.97     14.93 o
  -6  12   4       73.54       50.01     17.31 o
  -4  12   4       34.84       39.01     12.90 o
  -2  12   4       43.53       44.88     10.91 o
   0  12   4       67.44       75.65     17.09 o
   2  12   4        7.82        2.93      9.97 o
   4  12   4        6.29        5.88      9.02 o
   6  12   4      191.71      206.81     19.23 o
  -5  13   4       82.06       84.19     27.50 o
  -3  13   4       79.50       78.24     14.06 o
  -1  13   4      317.58      280.30     31.90 o
   1  13   4      737.74      811.20     42.98 o
   3  13   4      261.26      233.63     27.10 o
   5  13   4        4.15        0.00     10.23 o
  -4  14   4      120.15      112.87     33.28 o
  -2  14   4       12.68       15.14     14.30 o
   0  14   4        0.18       -2.89     11.26 o
   2  14   4        2.88       -4.73     10.26 o
  -1  15   4       52.32       32.20     16.88 o
   1  15   4       19.25       12.36     14.25 o
 -11   1   5        4.28        4.37      7.75 o
  -9   1   5      490.50      500.22     22.08 o
  -7   1   5       19.90       33.31      7.56 o
  -5   1   5        9.95        9.29      3.12 o
  -3   1   5     1585.77     1592.48     25.14 o
  -1   1   5     1347.65     1308.83     25.55 o
   1   1   5     2187.18     2311.57     17.54 o
   3   1   5     1014.72     1075.26     20.82 o
   5   1   5     2411.54     2578.11     21.62 o
   7   1   5       10.07        8.09      3.50 o
   9   1   5        1.69        1.55      4.81 o
 -12   2   5      134.75      103.54     15.37 o
 -10   2   5        0.34       -4.38      6.60 o
  -8   2   5       48.50       36.96      8.65 o
  -6   2   5      531.03      536.39     15.55 o
  -4   2   5      629.66      584.32      9.80 o
  -2   2   5     2437.20     2440.10     30.71 o
   0   2   5     4160.60     3896.94     53.66 o
   2   2   5     8285.22     8718.85    141.51 o
   4   2   5      634.72      667.59     10.63 o
   6   2   5       26.54       22.16      2.91 o
   8   2   5       10.24       14.24      5.19 o
  10   2   5        0.09        2.50      5.40 o
 -11   3   5       24.55       13.73      8.96 o
  -9   3   5      247.65      206.74     17.51 o
  -7   3   5      208.35      227.64     15.53 o
  -5   3   5       73.90       73.13      5.35 o
  -3   3   5     3610.20     3649.39     28.90 o
  -1   3   5     2928.62     3081.42     29.97 o
   1   3   5    17843.88    18920.42     95.27 o
   3   3   5     1361.57     1482.73     14.88 o
   5   3   5      116.58      132.49      6.85 o
   7   3   5        7.27        9.36      3.69 o
   9   3   5        0.60        0.26      4.64 o
 -12   4   5      126.68      103.71     15.74 o
 -10   4   5       15.93       15.81      8.23 o
  -8   4   5        0.94        4.34      6.60 o
  -6   4   5        3.45        5.18      4.49 o
  -4   4   5     2164.14     2219.19     24.01 o
  -2   4   5      825.63      855.41     14.52 o
   0   4   5     2286.82     2423.14     25.76 o
   2   4   5       56.34       56.48     11.59 o
   4   4   5        0.27        0.31      2.04 o
   6   4   5      337.74      340.86      8.77 o
   8   4   5      189.32      199.56     11.25 o
  10   4   5        0.36        2.21      5.37 o
 -11   5   5       57.15       45.12     11.26 o
  -9   5   5        2.12        3.22      7.04 o
  -7   5   5      222.22      245.52     16.45 o
  -5   5   5      407.95      424.21     13.37 o
  -3   5   5       98.77       82.72      7.21 o
  -1   5   5     1087.94     1059.38     19.55 o
   1   5   5       45.93       44.09      4.71 o
   3   5   5     1261.51     1325.72     17.42 o
   5   5   5      105.86       76.06     13.65 o
   7   5   5      256.62      250.34     10.19 o
   9   5   5       36.16       31.34      6.94 o
 -10   6   5        7.26        1.71      7.85 o
  -8   6   5        9.80       17.61      8.00 o
  -6   6   5       94.72       90.94      9.44 o
  -4   6   5      105.61       99.31      7.50 o
  -2   6   5      261.18      219.86     10.42 o
   0   6   5       56.41       55.80      6.43 o
   2   6   5      116.36      126.47      6.69 o
   4   6   5      768.97      811.11     16.64 o
   6   6   5        4.64        5.69      3.99 o
   8   6   5      204.18      229.04     12.06 o
 -11   7   5        2.63        0.12      9.87 o
  -9   7   5       12.06       14.82      9.44 o
  -7   7   5       15.84       20.03      8.22 o
  -5   7   5       47.08       59.55      7.98 o
  -3   7   5      268.31      255.59     11.99 o
  -1   7   5       99.87      114.54      9.04 o
   1   7   5        6.43        9.98      4.97 o
   3   7   5       85.72       88.38      9.11 o
   5   7   5     1326.19     1273.00     26.17 o
   7   7   5       92.29       83.04      8.85 o
   9   7   5       10.19       15.53      6.10 o
 -10   8   5        0.62       -2.00     10.92 o
  -8   8   5       27.58       14.18     11.50 o
  -6   8   5      113.40      132.68     19.93 o
  -4   8   5      266.18      298.25     17.12 o
  -2   8   5     1773.92     1638.81     27.80 o
   0   8   5      183.69      163.55     10.98 o
   2   8   5       73.15       80.41      9.75 o
   4   8   5       38.18       33.21      7.49 o
   6   8   5      144.39      140.52     12.54 o
   8   8   5       35.83       40.33      8.43 o
  -9   9   5        0.00       -6.85     10.48 o
  -7   9   5       10.48       12.40     11.58 o
  -5   9   5      150.13      144.34     15.36 o
  -3   9   5       61.85       77.14     11.28 o
  -1   9   5     1454.32     1483.57     30.47 o
   1   9   5     3691.42     3745.99    123.27 o
   3   9   5     1833.38     1745.14     35.14 o
   5   9   5        7.06        4.93      6.19 o
   7   9   5       10.58        4.07      6.56 o
  -8  10   5       11.28       15.13     12.25 o
  -6  10   5      125.37      112.87     20.72 o
  -4  10   5       42.18       34.34      9.52 o
  -2  10   5        0.04       -1.39      6.38 o
   0  10   5     3424.88     3322.47     51.99 o
   2  10   5      629.10      674.49     24.35 o
   4  10   5      378.76      417.99     19.73 o
   6  10   5      456.10      434.67     20.47 o
  -7  11   5       67.58       70.24     19.14 o
  -5  11   5      307.93      342.66     26.87 o
  -3  11   5     1197.58     1190.65     43.03 o
  -1  11   5     1019.80     1063.41     44.75 o
   1  11   5      507.16      519.70     26.12 o
   3  11   5      716.70      697.47     26.40 o
   5  11   5       75.02       81.32     12.37 o
   7  11   5        3.31        3.73      7.68 o
  -6  12   5       20.92       24.80     14.93 o
  -4  12   5        8.77       11.64      9.10 o
  -2  12   5        5.85        6.04     11.73 o
   0  12   5       25.74       19.92     11.44 o
   2  12   5      358.64      339.46     27.37 o
   4  12   5      260.85      271.15     22.54 o
   6  12   5       91.61      102.49     14.03 o
  -5  13   5      144.57      144.18     25.83 o
  -3  13   5      287.27      323.78     35.56 o
  -1  13   5      133.74      165.27     25.05 o
   1  13   5       97.98      124.08     22.49 o
   3  13   5        5.52       -4.27      9.68 o
  -4  14   5        3.06       12.30     19.54 o
  -2  14   5       20.70       25.40     15.09 o
   0  14   5        6.82        1.89     12.02 o
   2  14   5        5.00        5.05     11.50 o
  -1  15   5      160.96      175.53     29.16 o
 -12   0   6       23.99       37.51     15.64 o
 -10   0   6        2.69       -3.54      8.86 o
  -8   0   6        9.44       26.71     11.50 o
  -6   0   6       64.97      115.58     11.27 o
  -4   0   6      127.58      170.21     11.15 o
  -2   0   6      539.89      393.44     18.63 o
   0   0   6     6339.32     6477.00     84.19 o
   2   0   6     9593.00     9822.55     49.50 o
   4   0   6        3.84        1.74      2.25 o
   6   0   6       31.97       33.33      6.93 o
   8   0   6        7.51        5.09      6.89 o
  10   0   6        4.16        0.40      7.82 o
 -11   1   6        0.16       -0.97      7.42 o
  -9   1   6      144.86      116.01     14.31 o
  -7   1   6      121.53      127.35      9.52 o
  -5   1   6       20.86       15.46      3.42 o
  -3   1   6      259.99      247.22      9.41 o
  -1   1   6      508.77      484.06     10.95 o
   1   1   6      985.68      998.60      9.15 o
   3   1   6      128.59       89.51     14.19 o
   5   1   6       84.74      107.17     11.87 o
   7   1   6        1.93        1.98      3.14 o
   9   1   6       55.50       59.35      7.90 o
 -12   2   6       14.88        5.31      8.77 o
 -10   2   6        0.29        9.64      7.75 o
  -8   2   6      125.20      156.03     14.69 o
  -6   2   6      740.31      888.50     15.27 o
  -4   2   6     3745.34     3959.70     45.80 o
  -2   2   6    17938.69    18275.69     99.00 o
   0   2   6     4066.00     3906.70     57.42 o
   2   2   6      697.60      941.42     26.84 o
   4   2   6      372.59      374.38      9.46 o
   6   2   6        0.05        1.79      2.95 o
   8   2   6       10.28        6.56      4.28 o
  10   2   6        4.55        2.14      7.02 o
 -11   3   6       57.73       37.05     10.50 o
  -9   3   6      139.44      153.95     15.68 o
  -7   3   6       27.39       19.72      7.09 o
  -5   3   6     1714.25     1692.84     18.83 o
  -3   3   6     4835.61     4727.25     59.65 o
  -1   3   6    12351.04    12641.71    131.85 o
   1   3   6     5600.34     5034.17    523.56 o
   3   3   6       66.98       46.67      6.53 o
   5   3   6       33.30       27.65      3.48 o
   7   3   6       27.76       41.39      7.80 o
   9   3   6       16.89       15.23      7.45 o
 -12   4   6       23.26       15.05      9.66 o
 -10   4   6      113.60      153.03     16.72 o
  -8   4   6       12.72       24.04      8.29 o
  -6   4   6        9.84        1.54      3.24 o
  -4   4   6       20.42       30.58      4.26 o
  -2   4   6     1680.63     2007.83     25.78 o
   0   4   6     1224.12     1048.46     17.61 o
   2   4   6     7418.68     7564.09     76.28 o
   4   4   6     1806.31     1778.96     23.30 o
   6   4   6      486.27      493.84     12.21 o
   8   4   6        7.25       10.11      6.31 o
  10   4   6        6.33        2.32      7.39 o
 -11   5   6        0.02        0.91      8.14 o
  -9   5   6        0.71        4.24      7.43 o
  -7   5   6      374.94      410.35     19.61 o
  -5   5   6     1656.46     1588.98     23.14 o
  -3   5   6     4061.90     3996.69     38.04 o
  -1   5   6     1754.92     1769.30     23.51 o
   1   5   6      842.97      796.20     12.99 o
   3   5   6     2829.02     2789.28     23.32 o
   5   5   6     1131.28     1115.36     20.48 o
   7   5   6        0.72        1.76      4.91 o
   9   5   6       14.86       10.73      6.90 o
 -10   6   6       38.84       23.83     11.04 o
  -8   6   6      185.72      158.91     16.09 o
  -6   6   6       15.47        4.17      4.82 o
  -4   6   6        1.32        0.34      3.46 o
  -2   6   6      283.04      243.88     10.79 o
   0   6   6      609.40      478.33     15.73 o
   2   6   6     2194.86     2105.22     24.59 o
   4   6   6      375.68      396.73     10.12 o
   6   6   6        9.92       12.13      3.83 o
   8   6   6      160.92      158.29     13.21 o
 -11   7   6        2.37       14.14     13.04 o
  -9   7   6       17.55       17.06     12.53 o
  -7   7   6        6.30       -6.69      8.14 o
  -5   7   6       63.67       53.18      9.79 o
  -3   7   6     1167.32     1129.80     23.13 o
  -1   7   6     1872.21     1875.00     27.72 o
   1   7   6     1041.08     1021.83     23.78 o
   3   7   6      206.16      206.41     11.89 o
   5   7   6      797.94      888.94     21.34 o
   7   7   6       32.07       39.80      7.03 o
   9   7   6       27.40       33.94      9.95 o
 -10   8   6        9.44       -0.98     10.99 o
  -8   8   6       33.53       58.63     15.96 o
  -6   8   6        0.30        1.92      7.11 o
  -4   8   6      349.78      335.08     18.07 o
  -2   8   6     2400.38     2297.68     33.31 o
   0   8   6      881.60      815.26     23.57 o
   2   8   6      111.24      113.67     11.03 o
   4   8   6       79.93       69.79      9.41 o
   6   8   6      150.95      141.60     12.05 o
   8   8   6       15.94       10.92      6.14 o
  -9   9   6       72.44       98.28     20.90 o
  -7   9   6      203.42      254.27     28.95 o
  -5   9   6      590.73      631.40     25.85 o
  -3   9   6      351.85      316.24     18.36 o
  -1   9   6       20.48       22.20      7.49 o
   1   9   6      132.43      118.29     12.63 o
   3   9   6     2002.47     1987.50     39.37 o
   5   9   6       10.24        9.64      6.17 o
   7   9   6       15.02       20.10      7.07 o
  -8  10   6        6.47       -0.26     11.50 o
  -6  10   6        0.06       -2.10     10.40 o
  -4  10   6       19.13       19.56      8.52 o
  -2  10   6       23.45       22.34     11.73 o
   0  10   6      500.77      494.63     24.88 o
   2  10   6      901.52      975.48     28.81 o
   4  10   6      203.65      230.80     16.45 o
   6  10   6       23.44       32.81      8.68 o
  -7  11   6       11.28        9.05     12.53 o
  -5  11   6      137.65      148.10     19.83 o
  -3  11   6      957.51      916.03     36.60 o
  -1  11   6       44.77       67.21     15.84 o
   1  11   6       29.10       32.38      9.19 o
   3  11   6      455.53      468.18     21.89 o
   5  11   6       12.65       15.56      8.27 o
  -6  12   6       61.58       38.48     17.31 o
  -4  12   6      197.43      181.70     22.01 o
  -2  12   6       87.10       89.70     19.42 o
   0  12   6       13.88        1.52      9.68 o
   2  12   6      276.13      273.59     24.20 o
   4  12   6      388.51      380.87     28.30 o
  -5  13   6       55.53       59.33     26.77 o
  -3  13   6      375.45      446.43     35.53 o
  -1  13   6      664.66      636.07     39.40 o
   1  13   6      253.04      285.08     30.70 o
   3  13   6       56.39       68.31     21.34 o
  -4  14   6       11.10       15.92     20.26 o
  -2  14   6       26.90       42.98     17.13 o
   0  14   6       75.99       71.57     18.33 o
   2  14   6       30.94       34.34     15.09 o
 -11   1   7        1.36        4.13      7.70 o
  -9   1   7        3.37        5.84      6.98 o
  -7   1   7       66.51       84.11      7.53 o
  -5   1   7     1345.19     1433.43     20.46 o
  -3   1   7      882.85      831.00     16.91 o
  -1   1   7      548.97      553.04     11.48 o
   1   1   7     1535.31     1436.72     70.87 o
   3   1   7       24.37       24.62      2.96 o
   5   1   7        2.07        0.86      2.13 o
   7   1   7        0.18       -0.34      4.10 o
   9   1   7        1.98        3.15      5.82 o
 -12   2   7       66.79       45.71     12.02 o
 -10   2   7        2.31        1.80      7.15 o
  -8   2   7       62.92       51.53      9.85 o
  -6   2   7      333.74      314.20     10.26 o
  -4   2   7      467.69      477.07     10.53 o
  -2   2   7     1837.66     2058.61     25.44 o
   0   2   7      160.86      178.77      6.70 o
   2   2   7     1116.20     1281.33     15.08 o
   4   2   7       54.19       53.86      5.39 o
   6   2   7      132.58      138.06      6.71 o
   8   2   7       11.38       19.17      6.79 o
 -11   3   7       11.88        9.67      8.83 o
  -9   3   7        0.63        1.35      6.68 o
  -7   3   7       63.17       80.99      9.05 o
  -5   3   7      515.15      579.52     11.58 o
  -3   3   7      614.01      658.05     15.06 o
  -1   3   7    15017.84    16105.02     83.95 o
   1   3   7     1300.73     1203.67    117.21 o
   3   3   7     1631.93     1692.61     24.84 o
   5   3   7      275.94      288.36     13.29 o
   7   3   7        1.55        3.94      4.34 o
   9   3   7       24.72       34.18      7.66 o
 -12   4   7       39.41       21.47     12.53 o
 -10   4   7        0.72       -0.40      7.42 o
  -8   4   7        0.01        7.54      7.19 o
  -6   4   7        0.10        2.54      3.82 o
  -4   4   7      336.75      305.68     10.34 o
  -2   4   7       70.71       70.39      6.50 o
   0   4   7     2931.14     3316.30     58.85 o
   2   4   7      310.33      311.71      6.91 o
   4   4   7       79.53       74.55      5.02 o
   6   4   7       30.17       33.35      4.54 o
   8   4   7        6.34        6.90      5.43 o
 -11   5   7        1.29        3.84      9.91 o
  -9   5   7        2.78        4.39      8.75 o
  -7   5   7      246.60      254.71     16.87 o
  -5   5   7      897.36      895.47     18.25 o
  -3   5   7     1681.05     1698.22     23.83 o
  -1   5   7       50.11       54.82      6.43 o
   1   5   7      420.91      514.17     10.80 o
   3   5   7       34.75       33.93      3.48 o
   5   5   7      188.02      177.76      8.88 o
   7   5   7       32.29       19.86      6.62 o
   9   5   7       26.98       15.80      6.95 o
 -10   6   7       16.53       19.11     12.98 o
  -8   6   7      212.45      248.17     28.01 o
  -6   6   7      215.13      217.32     17.15 o
  -4   6   7       14.79        8.20      4.65 o
  -2   6   7     1126.51     1081.16     26.86 o
   0   6   7     2708.32     2766.07     33.82 o
   2   6   7     2749.33     2670.24     63.88 o
   4   6   7       21.42       24.50      3.41 o
   6   6   7        2.71        0.79      5.31 o
   8   6   7        5.71       10.12      6.91 o
 -11   7   7       32.95       21.54     14.73 o
  -9   7   7       62.28       71.62     24.96 o
  -7   7   7      339.79      327.17     29.15 o
  -5   7   7     1840.42     1825.27     38.88 o
  -3   7   7      156.49      163.24     11.64 o
  -1   7   7        5.41       -1.91      4.76 o
   1   7   7      245.66      247.87     13.14 o
   3   7   7      548.04      397.90     92.49 o
   5   7   7      218.36      233.20      9.33 o
   7   7   7        0.83        2.98      6.48 o
 -10   8   7       22.43        5.43     13.21 o
  -8   8   7       28.60       12.68     12.25 o
  -6   8   7      382.01      382.39     21.09 o
  -4   8   7      904.73      999.13     29.88 o
  -2   8   7      446.31      417.50     16.94 o
   0   8   7     3008.17     2935.05     62.45 o
   2   8   7      118.10      103.21     10.74 o
   4   8   7       18.79       20.25      6.47 o
   6   8   7        0.83       -1.08      4.79 o
   8   8   7        0.34       -3.72      7.08 o
  -9   9   7        1.71       -0.54     11.95 o
  -7   9   7        5.43       -0.14     10.60 o
  -5   9   7       21.23       18.79      8.97 o
  -3   9   7     2353.06     2280.54     51.02 o
  -1   9   7     3594.38     3723.90     60.79 o
   1   9   7      608.83      631.63     22.63 o
   3   9   7        8.56        5.38      5.85 o
   5   9   7       53.22       38.43      8.25 o
   7   9   7        2.99        1.35      5.56 o
  -8  10   7        0.40       -4.96     10.99 o
  -6  10   7      138.26      126.25     19.20 o
  -4  10   7        3.18        0.69      8.82 o
  -2  10   7       17.12       20.10     14.47 o
   0  10   7     2486.42     2405.21     55.80 o
   2  10   7        3.16        1.76      6.59 o
   4  10   7        7.77        8.74      6.88 o
   6  10   7       48.86       47.94      9.20 o
  -7  11   7        8.17       11.58     13.81 o
  -5  11   7       39.51       25.79     11.15 o
  -3  11   7       69.94       78.15     20.62 o
  -1  11   7      333.93      312.59     26.09 o
   1  11   7      730.36      752.03     27.41 o
   3  11   7      561.54      534.87     23.05 o
   5  11   7      278.68      243.34     17.24 o
  -6  12   7       59.14       39.07     25.32 o
  -4  12   7      155.94      126.89     24.05 o
  -2  12   7        0.53       -3.27      9.97 o
   0  12   7      634.84      608.95     35.56 o
   2  12   7      213.25      260.83     23.51 o
   4  12   7       48.69       58.91     11.72 o
  -3  13   7      143.61      141.08     25.32 o
  -1  13   7       58.49       73.94     18.91 o
   1  13   7        0.28        7.62     10.92 o
   3  13   7       35.28       20.64     11.01 o
  -4  14   7       97.42      141.09     39.07 o
  -2  14   7      112.56      115.92     23.47 o
   0  14   7      227.02      243.57     30.13 o
 -12   0   8        0.42       -6.28     11.38 o
 -10   0   8       50.97       72.01     17.31 o
  -8   0   8      925.30     1045.91     43.72 o
  -6   0   8     3075.88     3422.51     48.11 o
  -4   0   8     2400.50     2322.07     37.28 o
  -2   0   8    12317.65    11669.11    233.56 o
   0   0   8     4888.52     4856.33     68.82 o
   2   0   8     1875.33     1546.72    155.92 o
   4   0   8      136.48      129.06      9.45 o
   6   0   8      141.56      123.88      9.33 o
   8   0   8        8.65        0.72      9.41 o
 -11   1   8        4.58        2.82      8.30 o
  -9   1   8      129.06      120.97     14.57 o
  -7   1   8      480.82      455.56     13.50 o
  -5   1   8     3155.76     3123.29     40.31 o
  -3   1   8     2443.39     2496.38     29.75 o
  -1   1   8     1334.35     1527.30     25.54 o
   1   1   8      390.76      338.94     27.77 o
   3   1   8      231.53      261.13      6.18 o
   5   1   8      607.50      706.47     10.83 o
   7   1   8      365.08      421.28     12.46 o
   9   1   8        0.40       -0.67      4.74 o
 -12   2   8       27.65       38.39     11.85 o
 -10   2   8       14.03       30.48      9.76 o
  -8   2   8        0.02        3.80      6.80 o
  -6   2   8      260.05      340.62     10.97 o
  -4   2   8     6012.78     6311.81     91.59 o
  -2   2   8      739.59      641.20     15.44 o
   0   2   8     5365.40     5292.60     66.75 o
   2   2   8     3311.08     3404.03     40.86 o
   4   2   8      624.12      599.85     14.82 o
   6   2   8        0.03        0.06      2.88 o
   8   2   8       17.35       16.68      5.64 o
 -11   3   8        5.15        6.91     10.14 o
  -9   3   8        7.18        1.51      7.49 o
  -7   3   8       86.48       90.12      8.49 o
  -5   3   8       75.66       60.57      5.42 o
  -3   3   8     2235.24     2382.77     28.52 o
  -1   3   8        3.76        2.42      3.16 o
   1   3   8        5.72        7.28      1.67 o
   3   3   8      922.81      974.54     22.39 o
   5   3   8      313.46      364.42     15.21 o
   7   3   8       52.28       63.17      6.18 o
   9   3   8      368.63      422.67     16.52 o
 -12   4   8        1.69       -1.53     10.33 o
 -10   4   8       65.25       89.75     15.86 o
  -8   4   8      114.09      174.80     19.21 o
  -6   4   8      268.77      323.99     10.72 o
  -4   4   8      117.26      156.56      9.68 o
  -2   4   8     2550.26     2421.49     31.33 o
   0   4   8      186.64      127.47      6.59 o
   2   4   8      237.37      193.49      6.05 o
   4   4   8      294.14      267.48     13.77 o
   6   4   8      117.61      118.99     11.67 o
   8   4   8       37.80       44.75      8.27 o
 -11   5   8       17.54       19.88     14.08 o
  -9   5   8        4.18        4.32     10.19 o
  -7   5   8       66.11       60.28     10.92 o
  -5   5   8      226.86      267.00     11.94 o
  -3   5   8     1953.08     2096.13     27.17 o
  -1   5   8      398.50      390.54     13.49 o
   1   5   8       33.50       21.55      3.62 o
   3   5   8       32.34       35.05      5.01 o
   5   5   8       49.24       76.72      5.18 o
   7   5   8       35.90       52.42      8.20 o
 -10   6   8       15.76        7.53     12.53 o
  -8   6   8      304.46      413.17     32.92 o
  -6   6   8        0.34        3.03      6.86 o
  -4   6   8      430.69      449.12     16.08 o
  -2   6   8     1367.96     1247.31     25.22 o
   0   6   8     3176.53     2961.01     35.64 o
   2   6   8      308.75      318.37      9.26 o
   4   6   8      223.74      225.71     10.45 o
   6   6   8       11.51        4.81      5.65 o
   8   6   8       13.03        6.38      6.09 o
 -11   7   8        6.93      -12.66     12.66 o
  -9   7   8        0.01       -3.55     10.99 o
  -7   7   8        6.14       26.98     10.90 o
  -5   7   8      817.73      824.81     27.47 o
  -3   7   8       77.46       83.96      9.85 o
  -1   7   8      604.05      653.99     21.11 o
   1   7   8      234.52      211.98     12.50 o
   3   7   8      446.00      462.38     13.06 o
   5   7   8      127.84      153.04     13.21 o
   7   7   8       32.94       20.81      7.89 o
 -10   8   8       14.19       -1.05     13.04 o
  -8   8   8       47.08       25.06     13.79 o
  -6   8   8     1367.56     1511.26     39.30 o
  -4   8   8     2849.30     2941.82     94.35 o
  -2   8   8     1589.20     1551.37     34.79 o
   0   8   8      796.89      778.55     23.86 o
   2   8   8     2584.12     2454.66     38.44 o
   4   8   8      401.37      383.13     15.25 o
   6   8   8      191.64      179.24     15.73 o
  -9   9   8       45.41       45.62     17.60 o
  -7   9   8      140.97      162.76     25.29 o
  -5   9   8      167.54      171.21     19.83 o
  -3   9   8     3735.74     3830.82     79.56 o
  -1   9   8        1.35        1.93      6.25 o
   1   9   8        5.80        5.10      6.05 o
   3   9   8       45.60       51.30      8.89 o
   5   9   8      173.30      198.88     13.23 o
   7   9   8       80.74       95.73     14.12 o
  -8  10   8        4.09        7.09     12.53 o
  -6  10   8       79.06       48.27     16.35 o
  -4  10   8       42.25       37.55     14.73 o
  -2  10   8     1555.63     1624.74     53.46 o
   0  10   8     3760.95     3825.79     83.86 o
   2  10   8     1413.98     1406.02     33.98 o
   4  10   8      516.24      525.92     21.03 o
   6  10   8        9.90       11.76      6.39 o
  -7  11   8       22.93       18.09     21.71 o
  -5  11   8       18.01       11.02     12.98 o
  -3  11   8     1515.67     1469.18     55.00 o
  -1  11   8       63.58       70.29     16.28 o
   1  11   8        4.18        3.33      7.01 o
   3  11   8       25.18       32.76      8.95 o
   5  11   8       12.52        7.23      6.82 o
  -4  12   8       32.37       60.22     18.08 o
  -2  12   8       41.49       53.68     16.06 o
   0  12   8       35.51       25.65     13.04 o
   2  12   8       36.88       44.83     10.67 o
   4  12   8       31.81       28.82      9.49 o
  -5  13   8       15.50        8.68     19.54 o
  -3  13   8       16.66       22.81     14.57 o
  -1  13   8        8.37        4.66     14.83 o
   1  13   8       15.91       13.90     11.73 o
  -2  14   8      101.16      115.04     23.39 o
   0  14   8       30.51       34.28     15.60 o
 -11   1   9       45.62       24.87     11.83 o
  -9   1   9      111.37      113.90     14.28 o
  -7   1   9       22.87       34.30      5.67 o
  -5   1   9     1363.68     1408.69     19.87 o
  -3   1   9        9.05       10.47      3.76 o
  -1   1   9       96.97      112.74      7.28 o
   1   1   9      474.73      474.25      8.32 o
   3   1   9       70.01       73.54      4.39 o
   5   1   9        2.05        3.70      2.56 o
   7   1   9        3.01        3.78      5.74 o
   9   1   9        5.99       -0.16      5.38 o
 -12   2   9        3.34       -0.30     10.14 o
 -10   2   9        7.11       10.94      9.49 o
  -8   2   9      134.87      156.85     18.31 o
  -6   2   9       10.81       10.44      4.48 o
  -4   2   9        9.54       18.94      4.14 o
  -2   2   9      235.82      274.78     10.23 o
   0   2   9        1.75        5.85      2.67 o
   2   2   9        0.13       -0.85      2.17 o
   4   2   9       63.69       58.92      6.34 o
   6   2   9      638.51      680.42     19.67 o
   8   2   9        1.68        0.66      4.04 o
 -11   3   9        1.91       -4.28     11.47 o
  -9   3   9        3.43        4.41      9.89 o
  -7   3   9       61.97       69.48      9.41 o
  -5   3   9      808.44      809.33     16.39 o
  -3   3   9      285.80      323.85     13.24 o
  -1   3   9     1858.44     1990.06     26.94 o
   1   3   9      334.26      244.97     28.87 o
   3   3   9       82.92       97.40      9.70 o
   5   3   9      177.68      217.05     13.06 o
   7   3   9       26.57       22.59      9.04 o
 -10   4   9        0.01        9.90     11.95 o
  -8   4   9       87.88       86.50     18.42 o
  -6   4   9      523.85      520.76     15.01 o
  -4   4   9       96.92       96.77      8.21 o
  -2   4   9      218.98      267.75     11.98 o
   0   4   9      317.50      337.03      9.51 o
   2   4   9      383.40      400.18     10.48 o
   4   4   9        1.70       -0.24      4.87 o
   6   4   9      187.80      200.00     16.14 o
   8   4   9       42.11       41.15     11.73 o
 -11   5   9       74.89       82.19     20.81 o
  -9   5   9       20.57       11.74     12.67 o
  -7   5   9      239.92      195.64     17.44 o
  -5   5   9      127.13       99.60      7.93 o
  -3   5   9      657.81      653.01     19.14 o
  -1   5   9      680.37      750.18     18.83 o
   1   5   9        3.56        3.02      2.46 o
   3   5   9        5.40        0.83      3.32 o
   5   5   9       10.73       12.63      7.52 o
   7   5   9      145.30      147.92     19.36 o
 -10   6   9        1.08        2.44     12.15 o
  -8   6   9      616.95      637.79     41.24 o
  -6   6   9      455.07      468.50     22.05 o
  -4   6   9       14.16       20.20      6.69 o
  -2   6   9      181.01      167.94     12.15 o
   0   6   9      247.99      273.86     12.39 o
   2   6   9       11.96       16.06      4.02 o
   4   6   9       57.74       53.58      6.15 o
   6   6   9       76.97       78.96     15.60 o
   8   6   9       21.27       12.66     10.74 o
  -9   7   9      373.89      388.57     33.88 o
  -7   7   9      592.72      567.16     30.50 o
  -5   7   9      302.93      273.98     22.11 o
  -3   7   9      545.07      542.62     21.59 o
  -1   7   9      888.16      861.87     22.36 o
   1   7   9       72.70       92.57      9.10 o
   3   7   9       13.33        9.23      4.04 o
   5   7   9       33.22       24.92      7.53 o
   7   7   9        0.04        0.00      5.69 o
 -10   8   9       16.58       -4.96     15.19 o
  -8   8   9       12.36       21.08     14.01 o
  -6   8   9      601.60      600.65     30.48 o
  -4   8   9       16.78       17.01      9.52 o
  -2   8   9      137.74      115.58     13.04 o
   0   8   9      259.37      237.32     15.16 o
   2   8   9      188.96      216.60     13.72 o
   4   8   9       97.03      104.82      9.23 o
   6   8   9       86.13       84.09     11.74 o
  -9   9   9       64.00       55.71     26.05 o
  -7   9   9        0.09       11.06     12.67 o
  -5   9   9      425.63      384.89     30.17 o
  -3   9   9      679.47      703.69     30.39 o
  -1   9   9        0.06       -0.79      6.26 o
   1   9   9        3.96       -0.64      5.87 o
   3   9   9      135.91      152.50     12.50 o
   5   9   9      121.37      128.35     15.45 o
  -8  10   9       35.74       58.61     26.77 o
  -6  10   9     1015.82     1032.97     57.16 o
  -4  10   9        8.18        7.12     16.28 o
  -2  10   9        0.25        1.37      8.39 o
   0  10   9       20.40       30.00      8.90 o
   2  10   9      176.44      152.55     14.70 o
   4  10   9       33.45       23.34      7.71 o
  -5  11   9       12.58       31.94     15.60 o
  -3  11   9      389.01      425.69     32.23 o
  -1  11   9       79.81       74.81     14.51 o
   1  11   9       38.06       50.93     10.57 o
   3  11   9        6.12        4.24      6.83 o
  -6  12   9      129.53      103.47     34.73 o
  -4  12   9        3.51        4.25     12.53 o
  -2  12   9      166.23      184.62     26.08 o
   0  12   9      288.86      296.78     28.31 o
   2  12   9       86.42       92.71     13.42 o
  -5  13   9       24.35       16.25     16.11 o
  -3  13   9      111.30      102.10     22.51 o
  -1  13   9       42.27       62.16     17.13 o
   1  13   9       60.74       55.27     16.11 o
  -6   0  10       88.39      127.98     18.91 o
  -4   0  10     1640.96     1561.24     73.29 o
  -2   0  10     6238.82     6061.80    118.73 o
   0   0  10     1784.25     1792.64     40.92 o
   2   0  10     1083.29      978.36     50.25 o
   4   0  10      505.85      451.79     15.25 o
   6   0  10      228.56      278.57     15.72 o
   8   0  10       19.79       20.26     10.85 o
 -11   1  10        2.54       19.54     17.37 o
  -9   1  10       89.88       51.37     23.15 o
  -7   1  10      200.72      138.01     11.51 o
  -5   1  10        4.13        3.30      4.73 o
  -3   1  10      342.21      267.82     11.02 o
  -1   1  10     2366.24     1989.27     24.88 o
   1   1  10     2812.68     2646.66     18.88 o
   3   1  10     4482.76     4660.15     49.95 o
   5   1  10      564.55      618.08     11.17 o
   7   1  10      137.64      150.91     11.16 o
 -12   2  10       12.05       20.26     21.71 o
 -10   2  10        8.14       16.64     18.09 o
  -6   2  10      265.02      297.39     12.01 o
  -4   2  10       35.01       22.57      5.26 o
  -2   2  10      341.28      348.15     11.73 o
   0   2  10      726.83      727.68     12.86 o
   2   2  10      336.87      333.68      9.44 o
   4   2  10      313.07      274.95     13.23 o
   6   2  10      471.99      471.96     16.94 o
   8   2  10        1.74        0.96      6.38 o
 -11   3  10        1.61      -11.58     15.19 o
  -9   3  10       11.53       11.58     17.37 o
  -7   3  10       15.30        2.70      6.04 o
  -5   3  10        2.03        0.44      4.19 o
  -3   3  10      268.65      237.91     10.86 o
  -1   3  10      362.88      254.12      9.38 o
   1   3  10     2512.68     2283.69     21.51 o
   3   3  10      152.43      166.43     12.34 o
   5   3  10     1026.69     1070.19     25.99 o
   7   3  10      156.43      146.66     18.81 o
 -10   4  10       28.64       47.75     23.15 o
  -8   4  10       47.59       40.52     20.98 o
  -6   4  10     1003.60     1086.28     23.32 o
  -4   4  10     5618.29     5626.65     49.31 o
  -2   4  10     3306.45     3231.04     38.64 o
   0   4  10     3270.89     3475.92     47.81 o
   2   4  10      718.40      684.65     14.05 o
   4   4  10       35.20       46.09      8.32 o
   6   4  10        0.04       -0.74      6.59 o
   8   4  10      138.54      123.16     17.51 o
 -11   5  10      147.07      115.05     34.01 o
  -9   5  10      136.10       99.85     28.94 o
  -7   5  10       71.66      107.00     16.57 o
  -5   5  10      204.72      259.54     13.36 o
  -3   5  10      668.86      639.81     19.54 o
  -1   5  10     1606.65     1459.18     26.31 o
   1   5  10      288.45      302.58     10.18 o
   3   5  10      353.43      353.28     11.25 o
   5   5  10      108.38       95.56     13.57 o
   7   5  10       71.98       84.64     15.60 o
 -10   6  10       70.82       67.29     27.50 o
  -8   6  10       94.39      140.37     33.28 o
  -6   6  10     1151.87     1331.66     50.89 o
  -4   6  10     1095.64     1098.95     26.89 o
  -2   6  10     2052.52     2071.95     33.89 o
   0   6  10     1333.08     1377.21     26.22 o
   2   6  10     1246.23     1199.06     18.03 o
   4   6  10      374.60      322.11     11.08 o
   6   6  10        0.30       -1.70      8.65 o
  -9   7  10       25.05       13.75     20.26 o
  -7   7  10      168.29      143.97     23.79 o
  -5   7  10      141.83      102.41     19.44 o
  -3   7  10      100.57      102.30     10.91 o
  -1   7  10      987.33      891.90     27.30 o
   1   7  10     1928.65     1726.81     29.29 o
   3   7  10     1549.12     1544.46     32.23 o
   5   7  10      116.60      138.68     12.14 o
   7   7  10       28.33       30.13     12.52 o
 -10   8  10        0.08       13.02     19.54 o
  -6   8  10       32.30       61.08     17.31 o
  -4   8  10      144.13      160.43     18.62 o
  -2   8  10      549.79      574.24     22.76 o
   0   8  10      482.58      492.20     20.16 o
   2   8  10       24.72       22.71      6.61 o
   4   8  10      151.59      128.44     14.13 o
   6   8  10       42.63       26.85      8.12 o
  -7   9  10        9.48        2.17     20.26 o
  -5   9  10       16.27       21.41     12.25 o
  -3   9  10      380.70      378.29     24.03 o
  -1   9  10      135.51      163.26     15.45 o
   1   9  10        5.53        3.65      5.93 o
   3   9  10       20.79       22.18      7.16 o
   5   9  10      162.28      171.28     16.99 o
  -6  10  10        2.57        9.68     13.04 o
  -4  10  10      531.35      619.90     38.09 o
  -2  10  10      775.75      741.56     31.82 o
   0  10  10      541.02      552.11     23.42 o
   2  10  10      275.36      260.02     16.98 o
   4  10  10        0.48       -3.15      5.52 o
  -5  11  10       81.62      133.96     24.20 o
  -3  11  10        9.53        4.97     11.22 o
  -1  11  10      268.81      223.81     22.08 o
   1  11  10       75.93       69.62     11.65 o
   3  11  10       19.37       16.32      7.88 o
  -6  12  10      571.82      644.69     63.67 o
  -4  12  10      437.50      503.97     37.31 o
  -2  12  10      590.26      691.01     40.16 o
   0  12  10      247.54      260.57     24.29 o
   2  12  10       52.47       49.98     11.06 o
  -3  13  10        0.25        6.87     12.28 o
  -1  13  10       48.02       29.51     14.41 o
  -7   1  11      161.92      176.93     14.26 o
  -5   1  11      444.10      467.67     17.26 o
  -3   1  11      461.38      436.39     13.96 o
  -1   1  11      101.96      103.12      7.95 o
   1   1  11       44.10       47.76      4.48 o
   3   1  11     2869.19     2861.40     36.87 o
   5   1  11       58.12       59.52      9.19 o
   7   1  11       26.55       31.43     10.30 o
  -8   2  11       11.50       25.32     18.81 o
  -6   2  11       12.36       18.96      5.86 o
  -4   2  11      249.34      242.68     12.88 o
  -2   2  11       77.48       77.67      7.43 o
   0   2  11      569.75      601.19     12.47 o
   2   2  11       94.61       89.52      6.60 o
   4   2  11        0.97       -2.30      4.47 o
   6   2  11      332.86      368.68     16.16 o
  -7   3  11      432.29      433.72     20.96 o
  -5   3  11       38.02       40.17      6.83 o
  -3   3  11      170.61      179.88     11.10 o
  -1   3  11       83.42       93.37      8.04 o
   1   3  11      585.00      579.97     10.93 o
   3   3  11      441.63      513.20     18.89 o
   5   3  11      217.16      223.54     14.16 o
   7   3  11        3.92        3.95      7.11 o
  -8   4  11       15.90       17.37     20.26 o
  -6   4  11       30.36       39.60      7.27 o
  -4   4  11       39.10       32.69      6.30 o
  -2   4  11      278.92      279.91     13.21 o
   0   4  11       14.73        8.06      4.47 o
   2   4  11       13.31       10.82      4.03 o
   4   4  11       23.92       22.03      7.27 o
   6   4  11      337.74      305.38     21.42 o
  -7   5  11      133.77      150.32     17.88 o
  -5   5  11       27.13       32.33      6.92 o
  -3   5  11      336.11      309.70     14.78 o
  -1   5  11       79.70       88.93      9.05 o
   1   5  11        2.62        7.00      3.83 o
   3   5  11      355.70      347.53     11.06 o
   5   5  11      411.31      398.50     21.94 o
   7   5  11        4.73       -1.19      8.65 o
  -6   6  11      220.90      229.48     21.48 o
  -4   6  11        3.90        5.76      5.91 o
  -2   6  11      525.28      481.13     17.79 o
   0   6  11      546.20      521.66     17.07 o
   2   6  11        2.40        2.63      3.48 o
   4   6  11        1.79        2.86      4.55 o
   6   6  11       19.12       24.89     12.02 o
  -7   7  11       60.21       78.86     20.20 o
  -5   7  11      130.24      154.99     19.06 o
  -3   7  11      224.48      231.80     16.00 o
  -1   7  11      770.25      666.60     20.81 o
   1   7  11      264.94      255.51     13.34 o
   3   7  11       58.62       63.97      9.34 o
   5   7  11       65.74       72.07     16.28 o
  -6   8  11       43.45       55.27     16.62 o
  -4   8  11      453.08      486.61     23.30 o
  -2   8  11      304.47      258.23     18.01 o
   0   8  11      142.16      127.25     12.78 o
   2   8  11       49.78       58.99      8.85 o
   4   8  11        3.93        4.34      6.71 o
  -7   9  11       59.74       44.50     17.40 o
  -5   9  11        0.75       -1.05     10.08 o
  -3   9  11      199.86      207.14     18.61 o
  -1   9  11      135.85      128.63     14.17 o
   1   9  11      581.00      528.49     21.22 o
   3   9  11       95.93      101.06     10.65 o
   5   9  11        7.07       -2.20      6.72 o
  -6  10  11      104.68      115.14     23.24 o
  -4  10  11      148.73      141.46     22.66 o
  -2  10  11       30.41       39.44     10.15 o
   0  10  11       15.41       16.45      7.88 o
   2  10  11       11.70       12.70      6.93 o
   4  10  11       20.47       15.30      9.10 o
  -7  11  11        0.39       14.47     23.15 o
  -5  11  11        1.93        1.38     11.50 o
  -3  11  11        6.03       -4.22      8.94 o
  -1  11  11       63.40       55.69     13.55 o
   1  11  11        6.01        1.28      7.40 o
   3  11  11        9.39        9.92      7.40 o
  -4  12  11       22.85       36.56     16.11 o
  -2  12  11        8.52        0.04     10.40 o
   0  12  11        5.15        2.14      9.41 o
  -6   0  12        0.61       -1.30      8.86 o
  -4   0  12      794.60      714.08     26.55 o
  -2   0  12     1219.92     1186.73     31.58 o
   0   0  12    15839.04    15681.60    298.62 o
   2   0  12     1087.27     1110.56     21.80 o
   4   0  12      146.09      128.14     14.51 o
   6   0  12       58.21       35.97      8.92 o
  -7   1  12       31.12       68.63     10.19 o
  -5   1  12      354.34      391.40     16.69 o
  -3   1  12     1635.78     1472.06     33.00 o
  -1   1  12     3533.87     3186.21     34.54 o
   1   1  12     1664.83     1615.62     23.37 o
   3   1  12      157.28      140.19      7.68 o
   5   1  12      499.06      471.29     19.35 o
   7   1  12       65.60       53.94     12.04 o
  -8   2  12      128.69      117.22     31.11 o
  -6   2  12     1164.17     1101.93     24.82 o
  -4   2  12      947.18      844.85     22.54 o
  -2   2  12      845.02      846.60     25.40 o
   0   2  12      551.51      472.02     13.57 o
   2   2  12      467.99      469.59     12.47 o
   4   2  12       26.46       12.40      5.91 o
   6   2  12       14.03        1.97      7.89 o
  -7   3  12      229.53      304.32     19.57 o
  -5   3  12      601.06      618.43     18.71 o
  -3   3  12     1634.32     1597.02     27.34 o
  -1   3  12     2550.42     2338.58     33.64 o
   1   3  12     3334.81     3202.37     48.65 o
   3   3  12     3396.58     3275.40     61.70 o
   5   3  12        0.21       -0.16      5.57 o
   7   3  12        0.17        0.93      6.95 o
  -8   4  12      116.41      123.73     33.28 o
  -6   4  12      119.77      118.57     10.82 o
  -4   4  12      452.10      433.40     15.78 o
  -2   4  12      540.77      544.02     17.86 o
   0   4  12        5.47        0.47      4.11 o
   2   4  12      510.84      506.70     16.19 o
   4   4  12        2.76        6.90      5.90 o
   6   4  12       50.47       85.69     14.06 o
  -7   5  12        2.46       20.22      9.86 o
  -5   5  12      830.15      887.84     22.88 o
  -3   5  12     1904.72     1599.55     37.31 o
  -1   5  12      889.30      744.01     20.50 o
   1   5  12      935.65      839.74     19.02 o
   3   5  12       59.19       74.92      6.82 o
   5   5  12      157.36      159.98     16.87 o
  -8   6  12       32.57       46.31     24.60 o
  -6   6  12      122.74      140.47     17.95 o
  -4   6  12      270.67      306.91     16.68 o
  -2   6  12      249.66      281.62     15.26 o
   0   6  12      429.67      408.10     15.76 o
   2   6  12        2.37       -3.69      4.92 o
   4   6  12       60.47       85.33     13.81 o
   6   6  12        2.31        6.12      9.45 o
  -7   7  12        8.46       -1.09     11.26 o
  -5   7  12        3.77       -3.23      6.72 o
  -3   7  12      103.05      117.83     12.37 o
  -1   7  12     1168.75     1080.20     26.45 o
   1   7  12      356.75      374.59     15.31 o
   3   7  12      291.33      311.96     16.44 o
   5   7  12      105.42      101.03     22.43 o
  -6   8  12       95.12       82.25     19.18 o
  -4   8  12      232.13      230.04     19.47 o
  -2   8  12       75.82       96.38     11.35 o
   0   8  12      142.68      155.39     12.97 o
   2   8  12      319.24      312.76     14.50 o
   4   8  12       60.14       45.92      9.71 o
  -7   9  12      101.56      133.10     25.80 o
  -5   9  12      125.62      170.86     25.52 o
  -3   9  12      248.70      259.60     20.69 o
  -1   9  12      301.61      300.25     19.16 o
   1   9  12      568.58      586.39     22.07 o
   3   9  12      117.88      105.77     14.77 o
  -6  10  12      466.38      520.98     38.56 o
  -4  10  12      217.75      238.50     28.88 o
  -2  10  12      307.03      342.76     21.75 o
   0  10  12        1.53       -0.99      6.61 o
   2  10  12       84.42       80.67     11.13 o
  -5  11  12        0.52       -3.52     11.47 o
  -3  11  12        4.81        1.84      9.97 o
  -1  11  12       44.24       48.53     11.57 o
   1  11  12        8.22       12.54      8.35 o
  -4  12  12       55.40       52.66     17.82 o
  -2  12  12        5.95       -7.90      9.77 o
  -7   1  13        4.36        2.75      7.15 o
  -5   1  13       63.43       59.26      9.19 o
  -3   1  13     5669.66     5454.94     95.30 o
  -1   1  13      107.70      116.40      9.20 o
   1   1  13        0.51        0.30      3.58 o
   3   1  13      348.33      355.38     12.30 o
   5   1  13        4.47        4.95      6.11 o
  -8   2  13       18.90        8.68     18.09 o
  -6   2  13        0.69       -3.36      4.95 o
  -4   2  13       52.26       48.36      8.30 o
  -2   2  13      613.43      587.70     17.26 o
   0   2  13      483.21      482.77     14.44 o
   2   2  13      816.18      815.84     18.29 o
   4   2  13      268.53      293.40     14.16 o
   6   2  13       50.35       51.13     11.14 o
  -7   3  13      175.20      184.79     17.43 o
  -5   3  13      556.11      568.49     18.71 o
  -3   3  13      419.39      434.71     15.83 o
  -1   3  13     1286.13     1281.89     22.57 o
   1   3  13      114.90      133.24      7.61 o
   3   3  13       28.78       27.29      4.51 o
   5   3  13       10.36        5.57      5.93 o
  -8   4  13        2.30        7.84     12.25 o
  -6   4  13       18.57        8.49      6.07 o
  -4   4  13       83.49      103.14     10.19 o
  -2   4  13      119.04      111.67     10.90 o
   0   4  13      237.52      201.67     11.97 o
   2   4  13      143.60      141.94     10.69 o
   4   4  13       44.36       24.48      7.90 o
   6   4  13        0.60        2.08      7.82 o
  -7   5  13       26.77       27.02     10.68 o
  -5   5  13       17.91       18.84      6.50 o
  -3   5  13       78.72       58.58      8.95 o
  -1   5  13       20.35       33.15      7.00 o
   1   5  13      215.87      213.69     11.48 o
   3   5  13       54.38       41.82      7.03 o
   5   5  13       22.19       14.61      8.70 o
  -8   6  13       30.55       40.52     23.88 o
  -6   6  13       17.85       23.73      9.25 o
  -4   6  13      114.04      113.50     12.21 o
  -2   6  13        3.82        2.87      5.47 o
   0   6  13       37.40       29.84      6.77 o
   2   6  13       84.98       64.46      9.50 o
   4   6  13        0.80        5.49      7.68 o
  -7   7  13       98.15       93.61     20.90 o
  -5   7  13      171.54      172.71     15.60 o
  -3   7  13      173.37      141.36     13.37 o
  -1   7  13       54.08       54.40      8.62 o
   1   7  13       53.50       47.69      7.69 o
   3   7  13       15.00       20.96      7.51 o
  -8   8  13        0.00       -6.51     18.09 o
  -6   8  13        0.89       -5.49     10.26 o
  -4   8  13       11.38        0.25      6.51 o
  -2   8  13      254.11      223.28     16.49 o
   0   8  13       43.77       29.09      7.62 o
   2   8  13       38.33       36.84      7.10 o
   4   8  13        0.00        0.15      6.46 o
  -7   9  13       33.10       54.64     19.14 o
  -5   9  13      105.71      103.17     21.49 o
  -3   9  13      491.50      469.82     23.77 o
  -1   9  13     1060.03     1019.23     31.27 o
   1   9  13      406.20      446.36     19.77 o
   3   9  13        4.62        5.57      7.70 o
  -6  10  13        5.07        9.84     13.49 o
  -4  10  13       24.23       35.23     14.52 o
  -2  10  13       82.09       67.65     12.27 o
   0  10  13       12.26       16.62      8.36 o
   2  10  13        1.54        2.63      6.52 o
  -5  11  13      248.65      241.63     31.20 o
  -3  11  13      261.03      252.09     29.34 o
  -1  11  13      147.93      170.19     17.91 o
  -8   0  14        1.06       -7.96     15.19 o
  -6   0  14      875.14     1154.97     47.84 o
  -4   0  14       75.64       53.72     11.35 o
  -2   0  14      104.64      145.05     15.41 o
   0   0  14     3072.84     2838.42    106.10 o
   2   0  14       34.37       53.53      8.60 o
   4   0  14      115.93      123.49     18.45 o
  -7   1  14      301.66      348.42     22.00 o
  -5   1  14     1264.33     1332.92     30.81 o
  -3   1  14      698.34      659.11     19.22 o
  -1   1  14        2.43        1.20      4.06 o
   1   1  14        2.02        5.72      4.10 o
   3   1  14        3.12        4.49      4.27 o
   5   1  14       55.08       81.23     11.48 o
  -8   2  14        9.00       -1.95     10.78 o
  -6   2  14      512.75      406.96     16.85 o
  -4   2  14       13.84        5.90      5.91 o
  -2   2  14        0.44       -1.89      4.31 o
   0   2  14      434.70      463.94     14.72 o
   2   2  14      153.10      155.87     10.22 o
   4   2  14        5.15       15.81      6.04 o
  -7   3  14        2.87        7.22      7.36 o
  -5   3  14        9.77        6.11      5.54 o
  -3   3  14      987.93      968.53     23.31 o
  -1   3  14     3706.74     3587.80     38.46 o
   1   3  14     1584.49     1599.87     23.20 o
   3   3  14      104.36       88.57     11.11 o
   5   3  14       39.29       16.05      6.59 o
  -8   4  14      375.62      332.70     36.28 o
  -6   4  14      890.39      774.88     23.27 o
  -4   4  14      341.17      266.55     15.48 o
  -2   4  14        0.04       -0.88      4.52 o
   0   4  14        5.79        4.15      4.83 o
   2   4  14       11.62       15.45      5.74 o
   4   4  14       29.73       35.10      8.85 o
  -7   5  14      253.46      335.96     27.74 o
  -5   5  14      457.84      493.39     18.82 o
  -3   5  14      858.85      857.22     22.91 o
  -1   5  14     1094.03     1084.92     25.73 o
   1   5  14      283.16      311.28     12.86 o
   3   5  14      366.70      326.97     21.71 o
  -8   6  14        0.06       -5.37     12.02 o
  -6   6  14        5.60        5.19      8.19 o
  -4   6  14      181.66      145.88     12.54 o
  -2   6  14      106.19      116.69     11.94 o
   0   6  14      324.95      300.48     14.66 o
   2   6  14      226.31      224.20     15.37 o
   4   6  14      238.63      290.77     22.78 o
  -7   7  14       53.87       66.31     19.65 o
  -5   7  14      672.68      661.11     22.58 o
  -3   7  14      590.21      574.25     22.20 o
  -1   7  14       43.24       65.91      9.60 o
   1   7  14      135.34      145.61     11.30 o
   3   7  14       27.26       31.87      8.09 o
  -8   8  14        0.01       -2.89     18.09 o
  -6   8  14       15.87       36.11     16.06 o
  -4   8  14      434.62      453.51     21.40 o
  -2   8  14      481.57      455.17     20.19 o
   0   8  14      130.70      121.11     12.22 o
   2   8  14       56.04       58.88     10.87 o
  -7   9  14        2.34        3.40     13.79 o
  -5   9  14       14.38        2.66     11.22 o
  -3   9  14       28.43       48.58     11.55 o
  -1   9  14      283.73      299.34     19.59 o
   1   9  14       53.81       61.66     10.28 o
  -4  10  14        1.45       -3.21     10.48 o
  -2  10  14       43.56       52.69     11.62 o
   0  10  14      247.12      274.00     19.65 o
  -7   1  15       11.65       14.32      9.00 o
  -5   1  15       11.72       10.49      6.90 o
  -3   1  15     3163.44     2972.42     40.35 o
  -1   1  15        3.37        3.54      4.54 o
   1   1  15       27.47       24.85      5.34 o
   3   1  15      100.76      103.13      8.44 o
  -8   2  15       53.22       47.27     13.73 o
  -6   2  15      505.07      508.77     19.42 o
  -4   2  15     1596.54     1566.17     30.76 o
  -2   2  15      570.53      558.09     17.98 o
   0   2  15       38.47       37.75      6.07 o
   2   2  15       28.41       21.88      5.55 o
   4   2  15       36.62       55.73      8.07 o
  -7   3  15        0.18       -4.15      6.74 o
  -5   3  15        0.53       -0.87      5.24 o
  -3   3  15      224.89      217.13     13.79 o
  -1   3  15        0.30       -1.39      4.06 o
   1   3  15       12.49       17.83      4.73 o
   3   3  15       65.42       63.37      7.42 o
  -8   4  15      121.56      121.95     24.49 o
  -6   4  15       16.20       11.58      6.67 o
  -4   4  15       32.45       28.03      7.15 o
  -2   4  15       63.90       53.66      8.03 o
   0   4  15       35.64       21.49      5.89 o
   2   4  15        6.24        7.94      5.36 o
   4   4  15       29.89       46.90      9.90 o
  -7   5  15       20.62       26.28     11.39 o
  -5   5  15       21.64       12.50      6.38 o
  -3   5  15      316.54      315.79     15.26 o
  -1   5  15       45.84       48.00      8.20 o
   1   5  15       16.38       38.74      6.50 o
   3   5  15        0.90        1.20      7.74 o
  -8   6  15       25.87       25.70     15.09 o
  -6   6  15        7.69       -0.72      7.75 o
  -4   6  15      253.22      247.46     16.38 o
  -2   6  15       73.61       81.93     10.75 o
   0   6  15      740.01      703.67     21.13 o
   2   6  15      315.41      343.58     17.43 o
  -7   7  15      274.70      311.65     35.77 o
  -5   7  15      324.83      316.16     19.19 o
  -3   7  15        7.52       10.33      7.18 o
  -1   7  15        0.29        4.61      5.99 o
   1   7  15       60.24       45.79      7.75 o
  -6   8  15       17.29       33.31     15.55 o
  -4   8  15       39.09       23.17      8.82 o
  -2   8  15       26.38       14.54      7.70 o
   0   8  15        1.84       -2.62      5.74 o
  -5   9  15       21.47       29.40     14.52 o
  -3   9  15       97.42      111.51     15.46 o
  -1   9  15       87.27      129.51     14.99 o
  -8   0  16       36.49       20.26     21.71 o
  -6   0  16     2339.78     2085.82     67.02 o
  -4   0  16      182.86      226.86     21.32 o
  -2   0  16      606.71      547.68     25.65 o
   0   0  16     1719.27     1643.41     39.64 o
   2   0  16     1589.47     1664.09     45.34 o
   4   0  16      519.81      609.19     40.88 o
  -7   1  16      332.80      328.52     21.01 o
  -5   1  16      143.31      116.62     13.06 o
  -3   1  16       98.22       89.35      9.89 o
  -1   1  16        7.47       11.04      5.19 o
   1   1  16       65.36       74.51      7.81 o
   3   1  16       43.12       70.11      7.45 o
  -8   2  16       15.26       -2.75      7.99 o
  -6   2  16      898.86     1059.39     27.94 o
  -4   2  16      152.11      179.71     13.73 o
  -2   2  16      537.26      516.92     16.91 o
   0   2  16      162.45      149.27     10.37 o
   2   2  16      133.68      158.83     11.09 o
  -7   3  16      140.15      146.39     15.76 o
  -5   3  16        0.14       -1.13      5.54 o
  -3   3  16       14.20        9.92      5.79 o
  -1   3  16        0.54        2.03      4.50 o
   1   3  16       50.14       43.92      6.15 o
   3   3  16      129.67      156.96     10.44 o
  -8   4  16       16.60       19.30     14.83 o
  -6   4  16       27.73       66.51     10.18 o
  -4   4  16       52.48       65.30      9.39 o
  -2   4  16      193.09      207.89     14.12 o
   0   4  16      579.29      570.05     17.66 o
   2   4  16       71.09       71.77      8.79 o
  -7   5  16        4.59        4.47      8.62 o
  -5   5  16       10.24        6.08      6.44 o
  -3   5  16      100.59       78.79     10.01 o
  -1   5  16       87.99       52.92      8.00 o
   1   5  16        1.58        0.93      5.80 o
  -8   6  16        0.03        3.98     13.81 o
  -6   6  16       19.93        2.31      8.54 o
  -4   6  16       78.19      113.71     12.09 o
  -2   6  16      223.50      203.47     14.69 o
   0   6  16      319.71      339.05     16.38 o
   2   6  16      356.34      366.51     18.55 o
  -7   7  16      206.74      215.93     24.63 o
  -5   7  16      100.06      113.92     12.66 o
  -3   7  16      534.22      507.38     22.16 o
  -1   7  16      180.68      178.84     14.95 o
   1   7  16        0.54       -6.24      6.24 o
  -6   8  16       67.31      106.86     18.35 o
  -4   8  16      203.84      248.64     17.83 o
  -2   8  16      282.30      277.02     18.77 o
   0   8  16      284.85      277.45     16.55 o
  -7   1  17        8.00       14.03      8.27 o
  -5   1  17       50.72       38.66      9.10 o
  -3   1  17      102.09      108.48     11.03 o
  -1   1  17      477.04      440.83     16.54 o
   1   1  17       53.75       70.14      7.92 o
  -8   2  17        2.91        3.27      9.06 o
  -6   2  17       72.06       70.12     10.45 o
  -4   2  17       44.18       32.06      7.65 o
  -2   2  17      121.35      129.58     10.92 o
   0   2  17      230.15      238.40     12.97 o
   2   2  17      175.31      222.90     12.83 o
  -7   3  17       37.60       38.71     10.59 o
  -5   3  17       26.67       26.42      7.88 o
  -3   3  17        1.58        3.67      5.57 o
  -1   3  17        0.29       -2.09      4.51 o
   1   3  17       61.08       81.48      9.61 o
  -8   4  17        1.99       -3.98     12.28 o
  -6   4  17        6.37       10.60      6.86 o
  -4   4  17       95.49       95.24     11.23 o
  -2   4  17        0.68       -3.64      5.12 o
   0   4  17       24.13       26.59      6.72 o
   2   4  17       30.71       44.10      8.89 o
  -7   5  17       29.55       28.75     11.37 o
  -5   5  17       48.21       53.55      9.60 o
  -3   5  17        4.38        6.29      6.29 o
  -1   5  17       66.61       96.99     10.50 o
   1   5  17       47.47       41.05      9.85 o
  -6   6  17       81.37       71.17     13.71 o
  -4   6  17       19.31        7.56      6.58 o
  -2   6  17      160.31      138.88     12.64 o
   0   6  17      119.46      157.03     13.16 o
  -5   7  17        0.06       -1.08      6.51 o
  -3   7  17        4.53        9.63      6.55 o
  -1   7  17        1.39       -4.16      5.92 o
  -8   0  18        0.83       -2.17     13.30 o
  -6   0  18      211.00      251.37     30.68 o
  -4   0  18       44.13       47.66     12.82 o
  -2   0  18      804.63      775.06     32.05 o
   0   0  18      757.87      852.63     36.22 o
  -7   1  18       56.33       86.11     13.23 o
  -5   1  18      137.26      191.44     16.83 o
  -3   1  18      350.64      359.55     17.10 o
  -1   1  18      361.25      368.54     16.39 o
   1   1  18      193.27      215.56     12.68 o
  -6   2  18      161.00      254.26     18.03 o
  -4   2  18     1013.05     1088.99     28.60 o
  -2   2  18     1084.08     1167.23     26.14 o
   0   2  18      632.49      694.77     19.10 o
  -7   3  18        0.29        9.95      8.65 o
  -5   3  18       12.03       12.58      7.35 o
  -3   3  18        0.86        1.19      5.78 o
  -1   3  18       76.69       49.87      8.50 o
  -6   4  18      251.01      279.99     18.99 o
  -4   4  18      525.66      550.26     21.35 o
  -2   4  18      139.45      114.19     11.67 o
   0   4  18      164.61      184.38     13.41 o
  -5   5  18       59.87       81.12     11.45 o
  -3   5  18       26.17       25.61      7.91 o
  -1   5  18      119.39       89.10     11.23 o
  -4   6  18      126.36      150.72     14.40 o
  -5   1  19        0.34        4.20      7.33 o
  -3   1  19       21.58       22.88      7.53 o
  -1   1  19        5.17        6.05      6.83 o
  -6   2  19       19.14       21.81      8.61 o
  -4   2  19       11.36        7.65      6.66 o
  -2   2  19       13.13       13.78      7.38 o
  -5   3  19       41.50       42.88      9.32 o
  -3   3  19       21.19       12.49      7.24 o
 
